# Supplementary material for: Comparative Genome Analysis and Spore Heat Resistance Assay Reveal a New Component to Population Structure and Genome Epidemiology Within Clostridium perfringens Enterotoxin-Carrying Isolates
Source: Front Microbiol. 2021 Sep 8;12:717176. doi: 10.3389/fmicb.2021.717176 (PMC8456093; doi:10.3389/fmicb.2021.717176)
Supplement: Supplementary Table 1 — Clostridium perfringens strains sequenced ad reference genomes used in this study: the cpe genotype, isolation source, and isolation year. [file Table_1.XLSX]

## Sheet: Table S1 Strains 
Table S1: Clostridium perfringens strains sequenced ad reference genomes used in this study: the cpe genotype, isolation source and isolation year.
Strain name	Cpe genotype	Isolation source	Isolation year
C645	IS 1470	Meatball soup, FP	2003
C746	IS 1470	Pea soup, FP	2004
C793	IS 1470	Pork casserole, FP	2005
1293/86	IS 1470	Meatballs, FP	1986
20/85	IS 1470	Feces, FP	1985
955/85	IS 1470	Feces, FP	1985
310/85	IS 1470	Rabbit meat, FP	1985
318/86	IS 1470	Feces, FP	1986
346/91	IS 1470	Feces, FP	1991
497/86	IS 1470	Feces, FP	1986
AAD1900a	IS1470-like	Feces, human, AAD	2002
CPI 18-1b	IS1470-like	Feces, human, healthy	2003
CPI 39-1a	IS1470-like	Feces, human, healthy	2003
CPI 57K-1	IS1470-like	Feces, human, healthy	2003
CPLi 6-1	IS1470-like	Sludge	2007
CPM 77b	IS1470-like	Soil	2000
C216	IS1470-like	Roast beef	2006
C269	IS1470-like	Salmon	1999
149/92	IS1470-like	Feces, FP	1992
AAD1527a	IS1151	Feces, human, AAD	2002
AAD1903	IS1151	Feces, human, AAD	2002
CPI 103K-3	IS1151	Feces, human, healthy	2003
CPI 53k-r1	IS1151	Feces, human, healthy	2003
CPI 63K-r5	IS1151	Feces, human, healthy	2003
CPI 75-1	IS1151	Feces, human, healthy	2003
CPLi3-1	IS1151	Sludge	2003
721/84	IS1151	Rabbit meat	1984
CPI 18-6	neg	Feces	2003
CPN 17a	neg	Cattle feces	2000
CPS 2a	neg	Pig feces	2000
Reference strains
SM101	IS1470	Meat Casserole (NCTC 8798)	1950
str. 13	neg
ATCC 13124	neg
Additional reference strains for cgMLST
CPE str. F4969	IS1470-like
NCTC 8239	IS 1470	Salt beef, FP	1949
NCTC 10613	IS 1470	Minced beef	1967
NCTC 8081	C type strain	Human	1946
NCTC 8678	neg	Human	1951
NCTC 10240	IS1470	Chicken	1959
Neg = cpe gene not present, AAD= strain associated with antibiotic associated diarrhea, FP= associated with food poisoning epidemics

## Sheet: Table S2 Pangenome genomes
Table S2: Genomes included in the pangenome analysis
Genome PATRIC ID	221 pangenome	290 pangenome	Strain in minimal spanning tree (cgMLST, Abdel scheme, Fig. 1)	Enterotoxin cpe	Cpe location	Genome Name	Strain	Lineage	Other Typing	Isolate type	Isolate type (categories)	BioSample Accession	GenBank Accessions	Contigs	Genome Length	GC Content	CDS	Collection Date	Isolation Country	Geographic Location	Coarse Consistency	Fine Consistency	Genome Quality
1502.15	YES	YES	YES	YES	pCPF4969	Clostridium perfringens CPli6-1	Cpli6-1	V	P-CPE	Sludge	Sludge	SAMN18175737	See Table S3	5	3508113	28.3306	3181	2007	Finland		98	97.4	Good
1502.15	YES	YES	YES	YES	pCPF4969	Clostridium perfringens CPI18-1b	CPI 18-1b	V	P-CPE	Healthy human	Healthy human	SAMN18175734	See Table S3	4	3391937	28.356	3047	2003	Finland		98.1	97.5	Good
1502.15	YES	YES	YES	YES	pCPF5603	Clostridium perfringens CPI103k-3	CPI 103k-3	V	P-CPE	Healthy human	Healthy human	SAMN18175744	See Table S3	4	3440919	28.3132	3104	2003	Finland		97.9	97.4	Good
1502.15	YES	YES	YES	NO	N/A	Clostridium perfringens CPI18-6	CPI 18-6	V		Healthy human	Healthy human	SAMN18175750	See Table S3	2	3275424	28.4411	2891	2003	Finland		98	97.6	Good
195103	YES	YES	YES	NO	N/A	Clostridium perfringens ATCC 13124	ATCC 13124	V		Gas gangrene	Gas gangrene	SAMN02604008	CP000246	1	3256683	28.4	2866				99.9	99.9	Good
451758	YES	YES	YES	YES	Chromosomal	Clostridium perfringens NCTC 8239 strain NCTC8239	NCTC8239	IV	Group1	Food Poisoning	Food Poisoning related	SAMEA5863110	CABPRS010000001,CABPRS010000002	2	3008497	28.1868	2737	1949-01-01		England	99.3	98	Good
1074293.3	YES	YES	YES	NO	N/A	Clostridium perfringens CP4	CP4	V		Animal GI disease	Animal GI disease	SAMN04017578	LIYI01000000	98	3642209	27.8	3525	2001-01-01	Canada	Canada:Ontario	99.9	99.2	Good
1386970.3	YES	YES	YES	NO	N/A	Clostridium perfringens JJC	JJC	V		Sludge	Sludge	SAMN02317206	AWRZ00000000	69	3259329	28.1	2915		Malaysia	Malaysia	99.8	99.1	Good
1502.1025	YES	YES	YES	YES	Unknown	Clostridium perfringens strain 83921_3_4	83921_3_4	IV		Human GI disease	Food Poisoning related	SAMN08634707	QRFX01000000	103	2777937	27.9431	2610	2017		Italy	99.2	98.4	Good
1502.1026	YES	YES	YES	YES	Unknown	Clostridium perfringens strain 79385-2	79385-2	IV		Restaurant	Food Poisoning related	SAMN08634691	QRFQ01000000	117	2760286	27.9081	2608	2017		Italy	98.2	97.4	Good
1502.1027	YES	YES	YES	YES	Unknown	Clostridium perfringens strain 79385-3	79385-3	IV		Restaurant	Food Poisoning related	SAMN08634692	QRFR01000000	106	2778860	27.9466	2615	2017		Italy	99.2	98.4	Good
1502.1028	YES	YES	YES	YES	Unknown	Clostridium perfringens strain 79385-4	79385-4	IV		Restaurant	Food Poisoning related	SAMN08634693	QRHB01000000	164	2765753	27.9599	2620	2017		Italy	99.2	98.4	Good
1502.1029	YES	YES	YES	YES	Unknown	Clostridium perfringens strain 79385-5	79385-5	IV		Restaurant	Food Poisoning related	SAMN08634694	QRFS01000000	120	2778899	27.9444	2622	2017		Italy	99.2	98.4	Good
1502.1030	YES	YES	YES	YES	Unknown	Clostridium perfringens strain 79385-7	79385-7	IV		Restaurant	Food Poisoning related	SAMN08634696	QRFU01000000	101	2782436	27.9376	2619	2017		Italy	99.2	98.4	Good
1502.1031	YES	YES	YES	YES	Unknown	Clostridium perfringens strain 79385-6	79385-6	IV		Restaurant	Food Poisoning related	SAMN08634695	QRFT01000000	114	2782886	27.9379	2621	2017		Italy	99.2	98.4	Good
1502.1032	YES	YES	YES	YES	Unknown	Clostridium perfringens strain 83921_1_2	83921_1_2	IV		Human GI disease	Food Poisoning related	SAMN08634697	QRFV01000000	100	2781080	27.9402	2614	2017		Italy	99.2	98.4	Good
1502.1033	YES	YES	YES	YES	Unknown	Clostridium perfringens strain 83921_3_3	83921_3_3	IV		Human GI disease	Food Poisoning related	SAMN08634706	QRFW01000000	117	2785440	27.9268	2625	2017		Italy	99.2	98.4	Good
1502.1034	YES	YES	YES	YES	Unknown	Clostridium perfringens strain 79385-1	79385-1	IV		Restaurant	Food Poisoning related	SAMN08634681	QRFP01000000	115	2780084	27.9462	2614	2017		Italy	99.2	98.4	Good
1502.1035	YES	YES	YES	NO	N/A	Clostridium perfringens strain 13/0847-D	13/0847-D	V		Animal GI disease	Animal GI disease	SAMN05327830	MDJE01000000	34	3326446	28.1062	3004	07-Oct-2013	Australia	Australia: Darwin	99.9	99.1	Good
1502.1036	YES	YES	YES	NO	N/A	Clostridium perfringens strain 13/0815-D	13/0815-D	V		Animal GI disease	Animal GI disease	SAMN05327828	MDJF01000000	30	3205812	28.1596	2852	07-Oct-2013	Australia	Australia: Darwin	99.9	99.3	Good
1502.1037	YES	YES	YES	NO	N/A	Clostridium perfringens strain 13/0816-B	13/0816-B	V		Healthy human	Healthy human	SAMN05327829	MDJG01000000	29	3271477	28.1039	2957	07-Oct-2013	Australia	Australia: Darwin	99.9	99	Good
1502.1038	YES	YES	YES	NO	N/A	Clostridium perfringens strain 13/0815-C	13/0815-C	V		Animal GI disease	Animal GI disease	SAMN05327827	MDJH01000000	30	3647490	27.8061	3401	07-Oct-2013	Australia	Australia: Darwin	99.8	98.2	Good
1502.1039	YES	YES	YES	NO	N/A	Clostridium perfringens strain NM49_B9-7	NM49_B9-7	III		Animal GI disease	Animal GI disease	SAMN10878302	SRYQ01000000	69	3433771	28.027	3158	2016	Canada	Canada: Toronto	99.7	98.8	Good
1502.1040	YES	YES	YES	NO	N/A	Clostridium perfringens strain BSD2780061688st3_G3	BSD2780061688st3_G3	V		Human stool, health unknown	Human, other sample	SAMN10863278	SPFQ01000000	22	3324331	28.085	3019	2017-12-18		USA	99.8	98.9	Good
1502.1041	YES	YES	YES	NO	N/A	Clostridium perfringens strain 1001175st1_F9	1001175st1_F9	IV	Group1	Human stool, health unknown	Human, other sample	SAMN10863242	SPGM01000000	79	2931950	27.8247	2765	2016-03-14		USA	99.5	98.7	Good
1502.1042	YES	YES	YES	YES	Chromosomal	Clostridium perfringens strain NCTC8359	NCTC8359	IV	Group1	Food Poisoning	Food Poisoning related	SAMEA4412683	UAVZ01000000	10	3097952	28.1793	2898	1950		United Kingdom: London	99.3	98.5	Good
1502.1043	YES	YES	YES	NO	N/A	Clostridium perfringens strain NCTC8449	NCTC8449	IV		Food Poisoning	Food Poisoning related	SAMEA4475679	UAWD01000000	29	3096490	28.3689	2855	1950/1952		United Kingdom: London	99.4	98	Good
1502.1044	YES	YES	YES	YES	Chromosomal	Clostridium perfringens strain NCTC8081	NCTC8081	IV		Human, Darmbrand	Human, other sample	SAMEA4040021	UAWO01000000	12	3580842	28.0324	3441	1946/1948		Germany: Hamburg	99.1	98.2	Good
1502.1069	YES	YES	YES	NO	N/A	Clostridium perfringens strain Type D	Type D	II		Animal GI disease	Animal GI disease	SAMN12070500	VFIZ01000000	9	3541437	28.1888	3227	03-Oct-2016	India	India: Daksum, Jammu and Kashmir	99.7	99	Good
1502.1070	YES	YES	YES	NO	N/A	Clostridium perfringens strain LLY_Tpel17	LLY_Tpel17	V		Animal GI disease	Animal GI disease	SAMN12035167	VFFA01000000	53	3486617	28.1316	3270	Oct-2018	USA	USA: Georgia	99.9	99.3	Good
1502.1071	YES	YES	YES	NO	N/A, Other IS1151	Clostridium perfringens strain NCTC8503	NCTC8503	V		N/A	N/A	SAMEA3879480	CABEEO010000001,CABEEO010000002,CABEEO010000003,CABEEO010000004,CABEEO010000005,CABEEO010000006,CABEEO010000007	10	3574234	28.2762	3276	1930		Australia	99.6	98.7	Good
1502.1072	YES	YES	YES	YES	Chromosomal	Clostridium perfringens strain NCTC8797	NCTC8797	IV	Group1	Food Poisoning	Food Poisoning related	SAMEA3867461	CABEEQ010000001,CABEEQ010000002,CABEEQ010000003	3	2992625	28.2519	2739	1950		United Kingdom	99.4	98.6	Good
1502.1073	YES	YES	YES	NO	N/A	Clostridium perfringens strain NCTC8678	NCTC8678	IV	Group1	Food Poisoning	Food Poisoning related	SAMEA3867459	CABEGM010000001,CABEGM010000002,CABEGM010000003,CABEGM010000004	4	2983212	28.2158	2737	1951		United Kingdom	99.4	98.5	Good
1502.1077	YES	YES	YES	NO	N/A	Clostridium perfringens strain 4928STDY7387898	4928STDY7387898	V-a		Healthy human	Healthy human	SAMEA4623322	CABHIO010000001,CABHIO010000002,CABHIO010000003,CABHIO010000004,CABHIO010000005,CABHIO010000006,CABHIO010000007	50	3129604	28.1339	2823	2018	United Kingdom	United Kingdom	99.6	98.8	Good
1502.1078	YES	YES	YES	NO	N/A	Clostridium perfringens strain 4928STDY7387889	4928STDY7387889	V		Healthy human	Healthy human	SAMEA4623313	CABHIS010000001,CABHIS010000002,CABHIS010000003,CABHIS010000004,CABHIS010000005,CABHIS010000006,CABHIS010000007	19	3330548	28.193	3020	2018	United Kingdom	United Kingdom	99.8	99.3	Good
1502.1080	YES	YES	YES	NO	N/A	Clostridium perfringens strain 4928STDY7387917	4928STDY7387917	V-a		Healthy human	Healthy human	SAMEA4623332	CABHJA010000001,CABHJA010000002,CABHJA010000003,CABHJA010000004,CABHJA010000005,CABHJA010000006,CABHJA010000007	75	3245497	28.1577	2967	2018	United Kingdom	United Kingdom	99.6	98.9	Good
1502.1083	YES	YES	YES	NO	N/A	Clostridium perfringens strain 4928STDY7387926	4928STDY7387926	V-a		Healthy human	Healthy human	SAMEA4623341	CABHJC010000001,CABHJC010000002,CABHJC010000003,CABHJC010000004,CABHJC010000005,CABHJC010000006,CABHJC010000007	43	3205563	28.1817	2872	2018	United Kingdom	United Kingdom	99.6	98.9	Good
1502.1084	YES	YES	YES	NO	N/A	Clostridium perfringens strain 4928STDY7387940	4928STDY7387940	V-a		Healthy human	Healthy human	SAMEA4623349	LR607374	1	3382360	28.2886	2766	2018	United Kingdom	United Kingdom	99.6	99.1	Good
1502.1086	YES	YES	YES	NO	N/A	Clostridium perfringens strain MGYG-HGUT-02372	MGYG-HGUT-02372	V		Healthy human	Healthy human	SAMEA5851876	LR698985	1	3343822	28.4884	3032				99.7	98.9	Good
1502.1119	YES	YES	YES	NO	N/A	Clostridium perfringens strain TAMU	TAMU	V		Animal GI disease, NE	Animal GI disease	SAMN12491263	VOVJ01000000	318	3524221	28.0839	3475	2004	USA	USA: Texas	99.9	99.1	Good
1502.1120	YES	YES	YES	NO	N/A	Clostridium perfringens strain Q135.2	Q135.2	III		Healthy human	Healthy human	SAMEA5818797	CABPRK010000001,CABPRK010000002,CABPRK010000003,CABPRK010000004,CABPRK010000005,CABPRK010000006,CABPRK010000007	20	3518141	28.0014	3240	2015-03-29		United Kingdom	99.7	98.9	Good
1502.1121	YES	YES	YES	NO	N/A	Clostridium perfringens strain Q061.2	Q061.2	III	CPE variant	Healthy human	Healthy human	SAMEA5818796	CABPRL010000001,CABPRL010000002,CABPRL010000003,CABPRL010000004,CABPRL010000005,CABPRL010000006,CABPRL010000007	15	3438840	28.0317	3143	2014-09-22		United Kingdom	99.8	99	Good
1502.1122	YES	YES	YES	NO	N/A, Other IS1151	Clostridium perfringens strain Q041.2	Q041.2	V		Healthy human	Healthy human	SAMEA5818795	CABPRN010000001,CABPRN010000002,CABPRN010000003,CABPRN010000004,CABPRN010000005,CABPRN010000006,CABPRN010000007	41	3563782	27.9786	3288	2015-07-03		United Kingdom	99.8	99.3	Good
1502.1344	YES	YES	YES	NO	N/A	Clostridium perfringens strain 68	68	V		Animal GI disease	Animal GI disease	SAMN03287134	JXOO01000000	171	3506145	28.0865	3257	2010		Argentina	98.2	97.8	Good
1502.1346	YES	YES	YES	NO	N/A	Clostridium perfringens strain CP-45	CP-45	V		Healthy animal	Healthy animal	SAMN14178551	JAALLU010000001,JAALLU010000010,JAALLU010000011,JAALLU010000012,JAALLU010000013,JAALLU010000014,JAALLU010000015	41	3306126	28.1236	3001	2018		China	98	97.4	Good
1502.1347	YES	YES	YES	NO	N/A	Clostridium perfringens strain CP-39	CP-39	V		Animal GI disease	Animal GI disease	SAMN14178545	JAALMA010000001,JAALMA010000010,JAALMA010000011,JAALMA010000012,JAALMA010000013,JAALMA010000014,JAALMA010000015	39	3353485	28.0641	3031	1978		China	98	97.5	Good
1502.1350	YES	YES	YES	NO	N/A	Clostridium perfringens strain CP-41	CP-41	V		Gas gangrene	Gas gangrene	SAMN14178547	JAALLY010000001,JAALLY010000010,JAALLY010000011,JAALLY010000012,JAALLY010000013,JAALLY010000014,JAALLY010000015	37	3365880	28.4814	3017	1984		China	98.2	96.7	Good
1502.1351	YES	YES	YES	NO	N/A	Clostridium perfringens strain CP-42	CP-42	V		Gas gangrene	Gas gangrene	SAMN14178548	JAALLX010000001,JAALLX010000010,JAALLX010000100,JAALLX010000101,JAALLX010000102,JAALLX010000103,JAALLX010000104	137	3311252	28.0289	3058	1972		China	98.1	97.6	Good
1502.1352	YES	YES	YES	YES	pCPF5603	Clostridium perfringens strain CP-44	CP-44	V	P-CPE	Animal GI disease	Animal GI disease	SAMN14178550	JAALLV010000001,JAALLV010000010,JAALLV010000011,JAALLV010000012,JAALLV010000013,JAALLV010000014,JAALLV010000015	27	3396324	28.0362	3130	1958	China	China	98.2	97.6	Good
1502.1353	YES	YES	YES	NO	N/A	Clostridium perfringens strain CP-36	CP-36	V		Gas gangrene	Gas gangrene	SAMN14178542	JAALMD010000001,JAALMD010000010,JAALMD010000011,JAALMD010000012,JAALMD010000013,JAALMD010000014,JAALMD010000015	89	3252225	28.2023	2948	1986		China	98	97.4	Good
1502.1354	YES	YES	YES	NO	N/A	Clostridium perfringens strain CP-35	CP-35	IV	Group2	Gas gangrene	Gas gangrene	SAMN14178541	JAALME010000001,JAALME010000010,JAALME010000100,JAALME010000101,JAALME010000102,JAALME010000103,JAALME010000104	251	2817625	28.1151	2658	1983		China	97.8	96	Good
1502.1364	YES	YES	YES	NO	N/A	Clostridium perfringens strain CP-33	CP-33	I		Gas gangrene	Gas gangrene	SAMN14178539	JAALMG010000001,JAALMG010000010,JAALMG010000100,JAALMG010000101,JAALMG010000102,JAALMG010000103,JAALMG010000104	105	2869242	28.4275	2642	1983		China	97.6	95.9	Good
1502.1367	YES	YES	YES	NO	N/A	Clostridium perfringens strain CP-23	CP-23	V		Animal GI disease	Animal GI disease	SAMN14178529	JAALMQ010000001,JAALMQ010000010,JAALMQ010000011,JAALMQ010000012,JAALMQ010000013,JAALMQ010000014,JAALMQ010000015	54	3316666	28.1077	2993	1976		China	98.2	97.8	Good
1502.1368	YES	YES	YES	NO	N/A, Other IS1151	Clostridium perfringens strain CP-22	CP-22	V		Animal GI disease	Animal GI disease	SAMN14178528	JAALMR010000001,JAALMR010000010,JAALMR010000100,JAALMR010000101,JAALMR010000102,JAALMR010000103,JAALMR010000104	111	3633863	27.893	3513	1986		China	98.3	97.8	Good
1502.1369	YES	YES	YES	NO	N/A	Clostridium perfringens strain CP-19	CP-19	V		Gas gangrene	Gas gangrene	SAMN14178525	JAALMU010000001,JAALMU010000010,JAALMU010000100,JAALMU010000101,JAALMU010000102,JAALMU010000103,JAALMU010000104	175	3181864	28.2208	2894	1984		China	98.1	97.7	Good
1502.1371	YES	YES	YES	NO	N/A	Clostridium perfringens strain CP-20	CP-20	V		Animal GI disease	Animal GI disease	SAMN14178526	JAALMT010000001,JAALMT010000010,JAALMT010000100,JAALMT010000101,JAALMT010000102,JAALMT010000103,JAALMT010000104	205	3278999	28.2617	3095	1953			97.9	97.3	Good
1502.1372	YES	YES	YES	NO	N/A	Clostridium perfringens strain CP-17	CP-17	V		Gas gangrene	Gas gangrene	SAMN14178523	JAALMW010000001,JAALMW010000010,JAALMW010000100,JAALMW010000101,JAALMW010000102,JAALMW010000103,JAALMW010000104	170	3171589	28.287	2923	1993		China	98.2	97.5	Good
1502.1373	YES	YES	YES	NO	N/A	Clostridium perfringens strain CP-15	CP-15	V		Gas gangrene	Gas gangrene	SAMN14178521	JAALMY010000001,JAALMY010000010,JAALMY010000011,JAALMY010000012,JAALMY010000013,JAALMY010000014,JAALMY010000015	38	3218705	28.1532	2914	1993		China	98	97.5	Good
1502.1374	YES	YES	YES	NO	N/A	Clostridium perfringens strain CP-16	CP-16	V		Gas gangrene	Gas gangrene	SAMN14178522	JAALMX010000001,JAALMX010000010,JAALMX010000011,JAALMX010000012,JAALMX010000013,JAALMX010000014,JAALMX010000015	77	3407131	28.0058	3141	1992		China	98.1	97.6	Good
1502.1375	YES	YES	YES	NO	N/A	Clostridium perfringens strain CP-18	CP-18	V		Animal GI disease	Animal GI disease	SAMN14178524	JAALMV010000001,JAALMV010000010,JAALMV010000100,JAALMV010000101,JAALMV010000102,JAALMV010000103,JAALMV010000104	211	3284799	28.2146	3096	1978		China	98.1	97.6	Good
1502.1376	YES	YES	YES	NO	N/A	Clostridium perfringens strain CP-14	CP-14	V		Animal GI disease	Animal GI disease	SAMN14178520	JAALMZ010000001,JAALMZ010000010,JAALMZ010000100,JAALMZ010000101,JAALMZ010000102,JAALMZ010000103,JAALMZ010000104	124	3191452	28.239	2926	1957		Yugoslavia	98	97.5	Good
1502.1378	YES	YES	NO	NO	N/A	Clostridium perfringens strain CP-01	CP-01	V		Gas gangrene	Gas gangrene	SAMN14178507	JAALNM010000001,JAALNM010000010,JAALNM010000100,JAALNM010000101,JAALNM010000102,JAALNM010000103,JAALNM010000104	234	2688034	28.5977	2511	1992		China	97.2	96.1	Good
1502.1379	YES	YES	YES	NO	N/A	Clostridium perfringens strain CP-02	CP-02	V		Gas gangrene	Gas gangrene	SAMN14178508	JAALNL010000001,JAALNL010000010,JAALNL010000100,JAALNL010000101,JAALNL010000102,JAALNL010000103,JAALNL010000104	133	3038824	28.2983	2771	1986		China	98	97.2	Good
1502.1380	YES	YES	YES	NO	N/A, Other IS1151	Clostridium perfringens strain CP-10	CP-10	V		Gas gangrene	Gas gangrene	SAMN14178516	JAALND010000001,JAALND010000010,JAALND010000100,JAALND010000101,JAALND010000102,JAALND010000103,JAALND010000104	231	3166998	28.3503	2938	1961		China	98.2	97.3	Good
1502.1381	YES	YES	YES	NO	N/A	Clostridium perfringens strain CP-08	CP-08	V		Animal GI disease	Animal GI disease	SAMN14178514	JAALNF010000001,JAALNF010000010,JAALNF010000011,JAALNF010000012,JAALNF010000013,JAALNF010000014,JAALNF010000015	24	3176365	28.0898	2874	1991		China	98	97.6	Good
1502.1382	YES	YES	YES	NO	N/A	Clostridium perfringens strain CP-09	CP-09	III	CPE variant	Gas gangrene	Gas gangrene	SAMN14178515	JAALNE010000001,JAALNE010000010,JAALNE010000011,JAALNE010000012,JAALNE010000013,JAALNE010000014,JAALNE010000015	22	3446226	28.053	3135	1994		China	98	97.3	Good
1502.1383	YES	YES	YES	NO	N/A	Clostridium perfringens strain CP-06	CP-06	V		Animal GI disease	Animal GI disease	SAMN14178512	JAALNH010000001,JAALNH010000010,JAALNH010000100,JAALNH010000011,JAALNH010000012,JAALNH010000013,JAALNH010000014	100	3534593	27.9239	3331	1996		China	98.1	97.7	Good
1502.1384	YES	YES	YES	NO	N/A	Clostridium perfringens strain CP-04	CP-04	V		Animal GI disease	Animal GI disease	SAMN14178510	JAALNJ010000001,JAALNJ010000010,JAALNJ010000100,JAALNJ010000101,JAALNJ010000102,JAALNJ010000103,JAALNJ010000104	120	3412925	28.0824	3183	1953		China	98	97.1	Good
1502.1385	YES	YES	YES	NO	N/A	Clostridium perfringens strain CP-11	CP-11	V		Gas gangrene	Gas gangrene	SAMN14178517	JAALNC010000001,JAALNC010000010,JAALNC010000011,JAALNC010000012,JAALNC010000013,JAALNC010000014,JAALNC010000015	29	3257846	28.0747	2949	1996		China	98	97.4	Good
1502.1386	YES	YES	YES	NO	N/A	Clostridium perfringens strain CP-03	CP-03	V		Gas gangrene	Gas gangrene	SAMN14178509	JAALNK010000001,JAALNK010000010,JAALNK010000100,JAALNK010000101,JAALNK010000102,JAALNK010000103,JAALNK010000104	166	3086345	28.4077	2876	1985		China	98	96.2	Good
1502.1387	YES	YES	YES	NO	N/A	Clostridium perfringens strain CP-07	CP-07	V		Gas gangrene	Gas gangrene	SAMN14178513	JAALNG010000001,JAALNG010000010,JAALNG010000011,JAALNG010000012,JAALNG010000013,JAALNG010000014,JAALNG010000015	18	3237697	28.1028	2947	1962		China	98.2	97.3	Good
1502.1388	YES	YES	YES	NO	N/A	Clostridium perfringens strain CP-12	CP-12	IV		Gas gangrene	Gas gangrene	SAMN14178518	JAALNB010000001,JAALNB010000010,JAALNB010000100,JAALNB010000101,JAALNB010000102,JAALNB010000103,JAALNB010000104	252	2722930	28.1399	2604	1996		China	97.7	96.9	Good
1502.1389	YES	YES	YES	NO	N/A	Clostridium perfringens strain CP-05	CP-05	V		Animal GI disease	Animal GI disease	SAMN14178511	JAALNI010000001,JAALNI010000010,JAALNI010000100,JAALNI010000101,JAALNI010000102,JAALNI010000103,JAALNI010000104	185	3376421	28.064	3190	1996		China	98	97.4	Good
1502.1397	YES	YES	YES	YES	pCPF4969	Clostridium perfringens AAD 1900a	AAD1900a	V	P-CPE	Human, AAD	Human, AAD	SAMN18175733	See Table S3	4	3447561	28.2686	3087	2002	Finland		98.1	97.4	Good
1502.1399	YES	YES	YES	YES	pCPF4969	Clostridium perfringens CPM 77b	CPM 77b	V-a	P-CPE	Soil	Soil	SAMN18175738	See Table S3	4	3341573	28.3228	2998	2000	Finland	Finland	97.9	97.1	Good
1502.1400	YES	YES	YES	YES	Chromosomal	Clostridium perfringens 310/85	310/85	IV	Group2	Food Poisoning	Food Poisoning related	SAMN18175729	See Table S3	2	3051240	28.2754	2733	1985	Germany	Finland	97.6	96.9	Good
1502.1409	YES	YES	YES	YES	Chromosomal	Clostridium perfringens CP645	C645	IV	Group1	Food Poisoning	Food Poisoning related	SAMN18175723	See Table S3	5	3036777	28.2564	2800	2003	Finland	Finland	97.9	97.2	Good
1502.1410	YES	YES	YES	YES	Chromosomal	Clostridium perfringens CP746	C746	IV	Group1	Food Poisoning	Food Poisoning related	SAMN18175724	See Table S3	3	3033971	28.2008	2777	2004	Finland	Finland	97.8	97.1	Good
1502.1412	YES	YES	YES	YES	pCPF5603	Clostridium perfringens CPI63k-r5	CPI63k-r5	V	P-CPE	Healthy human	Healthy human	SAMN18175746	See Table S3	3	3493930	28.2723	3172	2003	Finland	Finland	97.8	97	Good
1502.1413	YES	YES	YES	NO	N/A	Clostridium perfringens CPN 17-a	CPN 17-a	V		Healthy animal	Healthy animal	SAMN18175751	See Table S3	3	3291309	28.4254	2913	2000	Finland		98	97.6	Good
1502.1414	YES	YES	YES	NO	N/A	Clostridium perfringens CPS2a	CPS2a	IV		Healthy animal	Healthy animal	SAMN18175752	See Table S3	2	3174807	28.5172	2846	2000	Finland		98	97.4	Good
1502.1425	YES	YES	YES	YES	pCPF4969	Clostridium perfringens CPI57k-1	CPI57k-1	V-a	P-CPE	Healthy human	Healthy human	SAMN18175736	See Table S3	4	3300487	28.3294	2961	2003	Finland	Finland	97.9	97.2	Good
1502.1426	YES	YES	YES	YES	pCPF5603	Clostridium perfringens CPI75-1	CPI75-1	V	P-CPE	Healthy human	Healthy human	SAMN18175747	See Table S3	5	3453469	28.2826	3105	2003	Finland	Finland	98.2	97.5	Good
1502.1427	YES	YES	YES	YES	Chromosomal	Clostridium perfringens C793	C793	IV	Group1	Food Poisoning	Food Poisoning related	SAMN18175725	See Table S3	3	2992549	28.2834	2736	2005	Finland	Finland	97.8	97.1	Good
1502.1428	YES	YES	YES	NO	N/A	Clostridium perfringens 149/92	149/92	V		Food Poisoning	Food Poisoning related	SAMN18175741	See Table S3	3	3367203	28.4471	3024	1992	Germany	Finland	98	97.4	Good
1502.1429	YES	YES	YES	YES	pCPF4969	Clostridium perfringens C216	C216	V-a	P-CPE	Food Poisoning	Food Poisoning related	SAMN18175739	See Table S3	4	3314225	28.3769	2993	1999	Finland	Finland	97.9	97.2	Good
1502.1432	YES	YES	YES	YES	Chromosomal	Clostridium perfringens 346/91	346/91	IV	Group2	Food Poisoning	Food Poisoning related	SAMN18175731	See Table S3	2	3046713	28.2388	2741	1991	Germany		97.7	97	Good
1502.1437	YES	YES	YES	YES	pCPF5603	Clostridium perfringens CPLi3-1	CPLi3-1	V	P-CPE	Sludge	Sludge	SAMN18175748	See Table S3	5	3516517	28.3111	3204	2003	Finland		97.9	97.4	Good
1502.1440	YES	YES	YES	YES	pCPF4969	Clostridium perfringens CPI39-1a	CPI39-1a	V-a	P-CPE	Healthy human	Healthy human	SAMN18175735	See Table S3	4	3288802	28.3472	2950	2003	Finland	Finland	97.9	97.2	Good
1502.1442	YES	YES	YES	YES	Chromosomal	Clostridium perfringens 20/85	20/85	IV	Group1	Food Poisoning	Food Poisoning related	SAMN18175727	See Table S3	2	2939666	28.2842	2679	1985	Germany		97.8	97	Good
1502.1444	YES	YES	YES	NO	N/A	Clostridium perfringens strain CP-43	CP-43	V		Animal GI disease	Animal GI disease	SAMN14178549	JAALLW010000001,JAALLW010000010,JAALLW010000011,JAALLW010000012,JAALLW010000013,JAALLW010000014,JAALLW010000015	45	3305530	28.1127	3005	1950		not applicable	98.1	96.6	Good
1502.1445	YES	YES	YES	NO	N/A, Other IS1151	Clostridium perfringens strain CP-40	CP-40	V		Animal GI disease	Animal GI disease	SAMN14178546	JAALLZ010000001,JAALLZ010000010,JAALLZ010000011,JAALLZ010000012,JAALLZ010000013,JAALLZ010000014,JAALLZ010000015	86	3767282	27.8678	3646	1937		not applicable	98.2	97.5	Good
1502.1446	YES	YES	YES	NO	N/A	Clostridium perfringens strain CP-37	CP-37	V		Gas gangrene	Gas gangrene	SAMN14178543	JAALMC010000001,JAALMC010000010,JAALMC010000011,JAALMC010000012,JAALMC010000013,JAALMC010000014,JAALMC010000015	17	3272214	28.0421	2953	1985		China	98.2	97.9	Good
1502.1447	YES	YES	YES	NO	N/A	Clostridium perfringens strain CP-38	CP-38	V		Animal GI disease	Animal GI disease	SAMN14178544	JAALMB010000001,JAALMB010000010,JAALMB010000100,JAALMB010000101,JAALMB010000102,JAALMB010000103,JAALMB010000104	472	3342561	28.2517	3249	1991		China	97.6	95.9	Good
1502.1448	YES	YES	YES	NO	N/A	Clostridium perfringens strain CP-34	CP-34	V		Animal GI disease	Animal GI disease	SAMN14178540	JAALMF010000001,JAALMF010000010,JAALMF010000011,JAALMF010000012,JAALMF010000013,JAALMF010000014,JAALMF010000015	46	3542603	27.9456	3274	1953		China	97.9	97.3	Good
1502.1449	YES	YES	YES	NO	N/A	Clostridium perfringens strain CP-28	CP-28	V		Struck	Animal, other sample	SAMN14178534	JAALML010000001,JAALML010000010,JAALML010000100,JAALML010000101,JAALML010000102,JAALML010000103,JAALML010000104	166	3187150	28.2824	2919	2011		China	98.3	97.7	Good
1502.1450	YES	YES	YES	YES	pCPF5603	Clostridium perfringens strain CP-32	CP-32	V	P-CPE	Animal GI disease	Animal GI disease	SAMN14178538	JAALMH010000001,JAALMH010000010,JAALMH010000011,JAALMH010000012,JAALMH010000013,JAALMH010000014,JAALMH010000015	28	3396157	28.0371	3132	1983	China	China	98.2	97.6	Good
1502.1451	YES	YES	YES	NO	N/A	Clostridium perfringens strain CP-31	CP-31	V		Gas gangrene	Gas gangrene	SAMN14178537	JAALMI010000001,JAALMI010000010,JAALMI010000100,JAALMI010000101,JAALMI010000102,JAALMI010000103,JAALMI010000104	108	3360461	28.1424	3143	1989		China	98.2	97.3	Good
1502.1452	YES	YES	YES	NO	N/A	Clostridium perfringens strain CP-30	CP-30	V		Gas gangrene	Gas gangrene	SAMN14178536	JAALMJ010000001,JAALMJ010000010,JAALMJ010000011,JAALMJ010000012,JAALMJ010000013,JAALMJ010000014,JAALMJ010000015	69	3234661	28.1504	2941	1990		China	98	97.5	Good
1502.1453	YES	YES	YES	NO	N/A	Clostridium perfringens strain CP-29	CP-29	V		Gas gangrene	Gas gangrene	SAMN14178535	JAALMK010000001,JAALMK010000010,JAALMK010000011,JAALMK010000012,JAALMK010000013,JAALMK010000014,JAALMK010000015	39	3418591	28.0338	3146	1987		China	98	97.4	Good
1502.1454	YES	YES	YES	NO	N/A	Clostridium perfringens strain CP-25	CP-25	V		Gas gangrene	Gas gangrene	SAMN14178531	JAALMO010000001,JAALMO010000010,JAALMO010000100,JAALMO010000101,JAALMO010000102,JAALMO010000103,JAALMO010000104	265	3011842	28.5503	2770	1984		China	98.3	97.3	Good
1502.1455	YES	YES	YES	NO	N/A	Clostridium perfringens strain CP-24	CP-24	V		Gas gangrene	Gas gangrene	SAMN14178530	JAALMP010000001,JAALMP010000010,JAALMP010000011,JAALMP010000012,JAALMP010000013,JAALMP010000014,JAALMP010000015	29	3318726	28.0592	3026	1991		China	98.2	97.7	Good
1502.1456	YES	YES	YES	NO	N/A	Clostridium perfringens strain CP-27	CP-27	V		Animal GI disease	Animal GI disease	SAMN14178533	JAALMM010000001,JAALMM010000010,JAALMM010000011,JAALMM010000012,JAALMM010000013,JAALMM010000014,JAALMM010000015	48	3498824	28.006	3224	1979		China	98.2	97.6	Good
1502.1457	YES	YES	YES	NO	N/A	Clostridium perfringens strain CP-26	CP-26	V		Gas gangrene	Gas gangrene	SAMN14178532	JAALMN010000001,JAALMN010000010,JAALMN010000011,JAALMN010000012,JAALMN010000013,JAALMN010000014,JAALMN010000015	24	3337572	28.0909	3026	1985		China	98.1	97.6	Good
1502.1458	YES	YES	YES	NO	N/A	Clostridium perfringens strain CP-13	CP-13	V		Animal GI disease	Animal GI disease	SAMN14178519	JAALNA010000001,JAALNA010000010,JAALNA010000100,JAALNA010000101,JAALNA010000102,JAALNA010000103,JAALNA010000104	206	3384569	28.0312	3215	1991		China	97.9	97.4	Good
1502.1459	YES	YES	YES	NO	N/A	Clostridium perfringens strain CP-21	CP-21	V		Animal GI disease	Animal GI disease	SAMN14178527	JAALMS010000001,JAALMS010000010,JAALMS010000100,JAALMS010000011,JAALMS010000012,JAALMS010000013,JAALMS010000014	100	3627245	27.988	3437	1961		China	97.9	97.3	Good
1502.1460	YES	YES	YES	YES	Chromosomal	Clostridium perfringens 1293/86	1293/86	IV	Group1	Food Poisoning	Food Poisoning related	SAMN18175726	See Table S3	4	3076656	28.2163	2836	1986	Germany		97.9	97.2	Good
1502.1461	YES	YES	YES	YES	pCPF5603	Clostridium perfringens AAD1527a	AAD1527a	V	P-CPE	Human, AAD	Human, AAD	SAMN18175742	See Table S3	4	3477910	28.3403	3134	2002	Finland	Finland	97.9	97.4	Good
1502.1462	YES	YES	YES	YES	pCPF5603	Clostridium perfringens 721/84	721/84	V	P-CPE	Food Poisoning	Food Poisoning related	SAMN18175749	See Table S3	3	3349893	28.3538	3025	1984	Germany		97.9	97.1	Good
1502.1463	YES	YES	YES	YES	pCPF5603	Clostridium perfringens AAD1903	AAD1903a	III	P-CPE	Human, AAD	Human, AAD	SAMN18175743	See Table S3	4	3589956	28.2698	3277	2002	Finland	Finland	98.2	97.4	Good
1502.428	NO	YES	NO	NO	N/A	Clostridium perfringens strain T3381	T3381	V		Animal GI disease	Animal GI disease	SAMN07326173	PJTJ01000000	75	3417560	28.3926	3890	2002	Australia	Australia: Queensland	99.6	91.5	Good
1502.1464	YES	YES	YES	YES	Chromosomal	Clostridium perfringens 955/85	955/85	IV	Group1	Food Poisoning	Food Poisoning related	SAMN18175728	See Table S3	2	3026166	28.1744	2779	1985	Germany		97.6	97	Good
1502.1467	YES	YES	YES	YES	Chromosomal	Clostridium perfringens 497/86	497/86	IV	Group2	Food Poisoning	Food Poisoning related	SAMN18175732	See Table S3	3	3022186	28.189	2712	1986	Germany		97.6	97	Good
1502.1468	YES	YES	YES	YES	pCPF4969	Clostridium perfringens C269	C269	V-a	P-CPE	Food Poisoning	Food Poisoning related	SAMN18175740	See Table S3	3	3333590	28.3281	2969	2000	Finland	Finland	98.1	97.3	Good
1502.1471	YES	YES	YES	YES	Chromosomal	Clostridium perfringens 318/86	318/86	IV	Group2	Food Poisoning	Food Poisoning related	SAMN18175730	See Table S3	2	2959045	28.2479	2616	1986	Germany	Finland	97.6	96.8	Good
1502.1476	YES	YES	YES	YES	pCPF5603	Clostridium perfringens CPI53k-r1	CPI 53k-r1	V-a	P-CPE	Healthy human	Healthy human	SAMN18175745	See Table S3	7	3604933	28.1529	3318	2003	Finland	Finland	97.9	97	Good
1502.155	YES	YES	YES	NO	N/A	Clostridium perfringens strain 1207_CPER	1207_CPER	V		N/A	N/A	SAMN03197169	JVYV01000000	95	3207161	28.11	2884		United States	Finland	99.8	99	Good
1502.156	YES	YES	YES	NO	N/A	Clostridium perfringens strain FORC_003	FORC_003	V		Food Poisoning	Food Poisoning related	SAMN03140316	CP009557,CP009558	2	3395109	28.41	3047	2014-04-10	South Korea	Finland	99.9	98.6	Good
1502.174	YES	YES	YES	NO	N/A	Clostridium perfringens strain MJR7757A	MJR7757A	II		Human, vagina	Human, other sample	SAMN03842618	LRPU00000000	228	3590266	27.75	3467				99.8	99	Good
1502.176	YES	YES	YES	YES	pCPF5603	Clostridium perfringens strain JP55	JP55	V	P-CPE	Animal GI disease	Animal GI disease	SAMN03372134	CP010993,CP013041,CP013042,CP013043,CP013044,CP013045	6	3571229	28.19	3305	01-Jan-2007	Canada	Canada	99.9	98.7	Good
1502.177	YES	YES	YES	YES	pCPF5603	Clostridium perfringens strain JP838	JP838	III	P-CPE	Animal GI disease	Animal GI disease	SAMN03377063	CP010994,CP013615,CP013040,CP013039,CP013038	5	4070811	27.94	3863	2009	United States	USA: Washington State	99.8	98.7	Good
1502.206	YES	YES	YES	NO	N/A	Clostridium perfringens strain FORC_025	FORC_025	V		Food Poisoning	Food Poisoning related	SAMN04209542	CP013101	1	3343822	28.49	3060	2015-01-01	South Korea	Korea: Seoul	99.7	98.9	Good
1502.208	YES	YES	YES	NO	N/A	Clostridium perfringens strain 0522A_28_397	0522A_28_397	V		Human stool, health unknown	Human, other sample	SAMN05509317	MKXR00000000	31	3417203	28.33	3147	2013/2014	United States	USA: Pittsburgh, Magee-Womens Hospital of UPMC	99.7	99.1	Good
1502.209	YES	YES	YES	YES	pCPF5603	Clostridium perfringens strain JFP718	JFP718	III	P-CPE	Animal GI disease	Animal GI disease	SAMN05323879	MARD00000000	56	3652220	27.99	3404		Canada	Canada	99.8	99.3	Good
1502.210	YES	YES	YES	YES	pCPF5603	Clostridium perfringens strain JFP774	JFP774	III	P-CPE	Animal GI disease	Animal GI disease	SAMN05323883	MARH00000000	56	3548595	28.03	3277		Canada	Canada	99.8	99.3	Good
1502.211	YES	YES	YES	YES	pCPF5603	Clostridium perfringens strain JFP728	JFP728	III	P-CPE	Animal GI disease	Animal GI disease	SAMN05323881	MARF00000000	85	3579626	27.98	3332		Canada	Canada	99.8	99.3	Good
1502.212	YES	YES	YES	YES	pCPF5603	Clostridium perfringens strain JFP727	JFP727	III	P-CPE	Animal GI disease	Animal GI disease	SAMN05323880	MARE00000000	47	3624033	28.01	3362		Canada	Canada	99.8	99.3	Good
1502.213	YES	YES	YES	YES	pCPF5603	Clostridium perfringens strain JFP795	JFP795	III	P-CPE	Animal GI disease	Animal GI disease	SAMN05323884	MARI00000000	67	3578912	28.01	3308		Canada	Canada	99.8	99.3	Good
1502.214	YES	YES	YES	YES	pCPF5603	Clostridium perfringens strain JFP801	JFP801	III	P-CPE	Animal GI disease	Animal GI disease	SAMN05323886	MARK00000000	59	3580610	28.01	3315		United States	United States	99.8	99.3	Good
1502.215	YES	YES	YES	YES	pCPF5603	Clostridium perfringens strain JFP796	JFP796	III	P-CPE	Animal GI disease	Animal GI disease	SAMN05323885	MARJ00000000	114	3601148	28.01	3374		Canada	Canada	99.8	99.3	Good
1502.216	YES	YES	YES	YES	pCPF5603	Clostridium perfringens strain JFP804	JFP804	III	P-CPE	Animal GI disease	Animal GI disease	SAMN05323887	MARL00000000	117	3625968	28.02	3404		United States	United States	99.8	99	Good
1502.217	YES	YES	YES	YES	pCPF5603	Clostridium perfringens strain JFP771	JFP771	V	P-CPE	Animal GI disease	Animal GI disease	SAMN05323882	MARG00000000	81	3495308	27.99	3271		Canada	Canada	99.9	98.9	Good
1502.218	YES	YES	YES	YES	pCPF5603	Clostridium perfringens strain JFP810	JFP810	III	P-CPE	Animal GI disease	Animal GI disease	SAMN05323888	MARM00000000	95	3830406	28.04	3705		Canada	Canada	99.8	99	Good
1502.219	YES	YES	YES	YES	pCPF5603	Clostridium perfringens strain JFP826	JFP826	III	P-CPE	Animal GI disease	Animal GI disease	SAMN05323889	MARN00000000	70	3660408	27.99	3424		United States	United States	99.8	99.3	Good
1502.220	YES	YES	YES	YES	pCPF5603	Clostridium perfringens strain JFP828	JFP828	III	P-CPE	Animal GI disease	Animal GI disease	SAMN05323890	MARO00000000	54	3564370	27.99	3306		United States	United States	99.8	99.2	Good
1502.221	YES	YES	YES	YES	pCPF5603	Clostridium perfringens strain JFP829	JFP829	III	P-CPE	Animal GI disease	Animal GI disease	SAMN05323891	MARP00000000	108	3639686	27.96	3412		United States	United States	99.8	99.3	Good
1502.222	YES	YES	YES	NO	N/A	Clostridium perfringens strain JFP833	JFP833	V		Animal GI disease	Animal GI disease	SAMN05323892	MARQ00000000	96	3521770	27.94	3297		United States	United States	99.9	98.7	Good
1502.223	YES	YES	YES	YES	pCPF5603	Clostridium perfringens strain JFP834	JFP834	V	P-CPE	Animal GI disease	Animal GI disease	SAMN05323893	MARR00000000	121	3549140	27.88	3358		United States	United States	99.9	98.7	Good
1502.224	YES	YES	YES	YES	pCPF5603	Clostridium perfringens strain JFP836	JFP836	III	P-CPE	Animal GI disease	Animal GI disease	SAMN05323894	MARS00000000	51	3599532	28.03	3342		United States	United States	99.8	99.2	Good
1502.225	YES	YES	YES	YES	pCPF5603	Clostridium perfringens strain JFP914	JFP914	III	P-CPE	Animal GI disease	Animal GI disease	SAMN05323895	MART00000000	79	3819232	27.96	3654		Switzerland	Switzerland	99.8	99.1	Good
1502.226	YES	YES	YES	YES	pCPF5603	Clostridium perfringens strain JFP916	JFP916	III	P-CPE	Animal GI disease	Animal GI disease	SAMN05323896	MARU00000000	67	3660641	28.02	3421		Switzerland	Switzerland	99.8	99.3	Good
1502.227	YES	YES	YES	YES	pCPF5603	Clostridium perfringens strain JFP921	JFP921	III	P-CPE	Animal GI disease	Animal GI disease	SAMN05323897	MARV00000000	78	3601767	27.95	3349		United States	United States	99.8	99.2	Good
1502.228	YES	YES	YES	YES	pCPF5603	Clostridium perfringens strain JFP922	JFP922	III	P-CPE	Animal GI disease	Animal GI disease	SAMN05323898	MARW00000000	76	3612099	27.98	3369		United States	United States	99.8	99.3	Good
1502.448	NO	YES	NO	NO	N/A	Clostridium perfringens strain BER-NE33	BER-NE33	V		Healthy animal	Healthy animal	SAMN07326145	PJTD01000000	14	3428087	28.2631	4529	2006	Australia	Australia	99.6	85.9	Good
1502.229	YES	YES	YES	YES	pCPF5603	Clostridium perfringens strain JFP923	JFP923	III	P-CPE	Animal GI disease	Animal GI disease	SAMN05323899	MARX00000000	48	3589715	28.02	3314		United States	United States	99.8	99.3	Good
1502.230	YES	YES	YES	YES	pCPF5603	Clostridium perfringens strain JFP941	JFP941	III	P-CPE	Animal GI disease	Animal GI disease	SAMN05323900	MARY00000000	64	3594640	28	3350		Canada	Canada	99.8	99.3	Good
1502.231	YES	YES	YES	YES	pCPF5603	Clostridium perfringens strain JFP961	JFP961	III	P-CPE	Animal GI disease	Animal GI disease	SAMN05323901	MARZ00000000	66	3617219	28.01	3349		Canada	Canada	99.8	99.3	Good
1502.232	YES	YES	YES	YES	pCPF5603	Clostridium perfringens strain JFP978	JFP978	V	P-CPE	Animal GI disease	Animal GI disease	SAMN05323902	MASA00000000	68	3585277	27.9	3406		United States	United States	99.9	99	Good
1502.233	YES	YES	YES	YES	pCPF5603	Clostridium perfringens strain JFP980	JFP980	III	P-CPE	Animal GI disease	Animal GI disease	SAMN05323903	MASB00000000	67	3654588	28	3403		United States	United States	99.8	99.3	Good
1502.234	YES	YES	YES	YES	pCPF5603	Clostridium perfringens strain JFP981	JFP981	V	P-CPE	Animal GI disease	Animal GI disease	SAMN05323904	MASC00000000	68	3580367	27.9	3397		United States	United States	99.9	99	Good
1502.235	YES	YES	YES	YES	pCPF5603	Clostridium perfringens strain JFP982	JFP982	III	P-CPE	Animal GI disease	Animal GI disease	SAMN05323905	MASD00000000	62	3670557	28.01	3428		United States	United States	99.8	99.3	Good
1502.236	YES	YES	YES	YES	pCPF5603	Clostridium perfringens strain JFP983	JFP983	III	P-CPE	Animal GI disease	Animal GI disease	SAMN05323906	MASE00000000	46	3657522	28	3395		United States	United States	99.8	99.3	Good
1502.237	YES	YES	YES	YES	pCPF5603	Clostridium perfringens strain JFP992	JFP992	III	P-CPE	Animal GI disease	Animal GI disease	SAMN05323908	MASG00000000	70	3657868	28.01	3410		United States	United States	99.7	99	Good
1502.238	YES	YES	YES	YES	pCPF5603	Clostridium perfringens strain JFP986	JFP986	III	P-CPE	Animal GI disease	Animal GI disease	SAMN05323907	MASF00000000	58	3669049	27.99	3435		United States	United States	99.8	99.3	Good
1502.249	YES	YES	YES	NO	N/A	Clostridium perfringens strain Del1	Del1	V		Animal GI disease	Animal GI disease	SAMN06252079	CP019576,CP019577,CP019578,CP019580,CP019579	5	3810896	28.2	3679	2009	United States	USA: Millsboro, DE	99.9	98.5	Good
1502.250	YES	YES	YES	NO	N/A	Clostridium perfringens strain CP15	CP15	V		Animal GI disease	Animal GI disease	SAMN06252080	CP019468,CP019568,CP019569,CP019570,CP019571	5	3378662	28.57	3068	2009	United States	USA: Millsboro, DE	99.9	98.9	Good
1502.291	YES	YES	YES	NO	N/A	Clostridium perfringens strain An185	An185	V		Healthy animal	Healthy animal	SAMN06473648	NFKH00000000	71	3254381	28.02	2999	2016			99.8	99	Good
1502.292	YES	YES	YES	NO	N/A	Clostridium perfringens strain An68	An68	V		Healthy animal	Healthy animal	SAMN06473746	NFHR00000000	47	3263985	28.01	2988	2016			99.8	99	Good
1502.295	YES	YES	YES	NO	N/A	Clostridium perfringens strain EHE-NE18	EHE-NE18	V		Animal GI disease	Animal GI disease	SAMN05725818	CP017106	1	3415553	28.01	3168	30-Jul-2002	Australia	Australia: Sealake, Victoria	99.9	99.1	Good
1502.296	YES	YES	YES	NO	N/A	Clostridium perfringens strain LLY_N11	LLY_N11	V		Animal, health status unknown	Animal, other sample	SAMN07624709	CP023410,CP023411,CP023412,CP023413	4	3446916	28.44	3140	2016	United States	USA: Beltsville, MD	99.8	99.2	Good
1502.338	YES	YES	YES	NO	N/A	Clostridium perfringens strain CBA7123	CBA7123	I		Healthy human	Healthy human	SAMD00057672	AP017630,AP017631	2	3135010	28.52	2836				99.5	98.5	Good
1502.452	NO	YES	NO	NO	N/A	Clostridium perfringens strain W1319	W1319	V		Animal GI disease	Animal GI disease	SAMN07326175	PJSH01000000	12	3308237	28.1366	4265	2002	Australia	Australia: Queensland	99.5	87.6	Good
1502.426	YES	YES	YES	NO	N/A	Clostridium perfringens strain BzA	BzA	V		Animal GI disease	Animal GI disease	SAMN08967107	QDAF01000000	64	3282838	28.1854	3015	2016-05-05	Russia	Russia: left bank of the Anyuy River near Anyuysk settlement (Chukotka, Arctic Far East)	99.9	99	Good
1502.427	YES	YES	YES	NO	N/A	Clostridium perfringens strain UDE 95-1372	UDE 95-1372	V		N/A	N/A	SAMN07326174	PJTI01000000	124	3644497	28.0609	3515	1995	United States	USA: Delaware	99.8	99	Good
1502.429	YES	YES	YES	NO	N/A	Clostridium perfringens strain WER-NE36	WER-NE36	V		Animal GI disease, NE	Animal GI disease	SAMN07326177	PJTG01000000	156	3411304	28.0242	3279	2010	Australia	Australia: Werribee	99.8	98.4	Good
1502.430	YES	YES	YES	NO	N/A	Clostridium perfringens strain TAM-NE46	TAM-NE46	V		Animal GI disease, NE	Animal GI disease	SAMN07326172	PJSI01000000	216	3677993	27.978	3655	16-Aug-2013	Australia	Australia: Tamworth	99.9	98.7	Good
1502.431	YES	YES	YES	NO	N/A	Clostridium perfringens strain TAM-NE42	TAM-NE42	V		Animal GI disease, NE	Animal GI disease	SAMN07326170	PJSJ01000000	109	3363281	28.3307	3143	12-Jun-2012	Australia	Australia: Tamworth	99.7	98.5	Good
1502.458	NO	YES	NO	NO	N/A	Clostridium perfringens strain K473	K473	V		Healthy animal	Healthy animal	SAMN07326151	PJSX01000000	55	3411764	28.2827	4141	2002	Australia	Australia: Queensland	99.3	89.8	Good
1502.432	YES	YES	YES	NO	N/A	Clostridium perfringens strain TAM-NE43	TAM-NE43	V		Animal GI disease	Animal GI disease	SAMN07326171	PJTK01000000	28	3275545	28.1011	2961	12-Jun-2012	Australia	Australia: Tamworth	99.9	99.3	Good
1502.433	YES	YES	YES	NO	N/A	Clostridium perfringens strain TAM-NE40	TAM-NE40	V		Animal GI disease	Animal GI disease	SAMN07326168	PJSK01000000	78	3645901	27.903	3561	12-Jun-2012	Australia	Australia: Tamworth	99.9	98.8	Good
1502.434	YES	YES	YES	NO	N/A	Clostridium perfringens strain SOM-NE35	SOM-NE35	V		Animal GI disease	Animal GI disease	SAMN07326166	PJTM01000000	59	3567592	28.0628	3339	2007	Australia	Australia	99.8	99	Good
1502.435	YES	YES	YES	NO	N/A	Clostridium perfringens strain TAM-NE38	TAM-NE38	V		Animal GI disease	Animal GI disease	SAMN07326167	PJTL01000000	78	3646969	27.9117	3527	06-Sep-2011	Australia	Australia: Tamworth	99.9	98.8	Good
1502.436	YES	YES	YES	NO	N/A	Clostridium perfringens strain 67	67	V		Animal GI disease	Animal GI disease	SAMN07326164	PJSM01000000	48	3448290	28.1268	3211	2005	Belgium	Belgium	99.8	99	Good
1502.437	YES	YES	YES	NO	N/A	Clostridium perfringens strain 48	48	V		Animal GI disease	Animal GI disease	SAMN07326163	PJTN01000000	33	3250386	28.0316	2967	2005	Belgium	Belgium	99.8	99	Good
1502.438	YES	YES	YES	NO	N/A	Clostridium perfringens strain 37	37	V		Animal GI disease	Animal GI disease	SAMN07326162	PJSN01000000	74	3481068	28.0838	3229	2005	Belgium	Belgium	99.8	98.7	Good
1502.439	YES	YES	YES	NO	N/A	Clostridium perfringens strain SAF-1	SAF-1	V		Healthy animal	Healthy animal	SAMN07326160	PJSP01000000	93	3300478	28.17	3041	2014	Australia	Australia: Geelong	99.9	99	Good
1502.440	YES	YES	YES	NO	N/A	Clostridium perfringens strain Pennington	Pennington	V		Animal GI disease, NE	Animal GI disease	SAMN07326159	PJSQ01000000	148	3749339	28.0438	3655	1993	United States	USA: Illinois	99.9	99.3	Good
1502.442	YES	YES	YES	NO	N/A	Clostridium perfringens strain NAG-NE31	NAG-NE31	V		Animal GI disease	Animal GI disease	SAMN07326154	PJSV01000000	116	3469324	28.0184	3280	10-Sep-2004	Australia	Australia: Nagambie	99.9	99.3	Good
1502.443	YES	YES	YES	NO	N/A	Clostridium perfringens strain NAG-NE1	NAG-NE1	V		Animal GI disease, NE	Animal GI disease	SAMN07326152	PJSW01000000	128	3334514	28.0457	3089	26-Jun-2002	Australia	Australia: Nagambie	99.9	99	Good
1502.444	YES	YES	YES	NO	N/A	Clostridium perfringens strain ITX1105-12MP	ITX1105-12MP	V		Animal GI disease, NE	Animal GI disease	SAMN07326150	PJSY01000000	252	3651954	28.2185	3518	1996	United States	United States	99.9	99.2	Good
1502.445	YES	YES	YES	NO	N/A	Clostridium perfringens strain GNP-1	GNP-1	V		Animal GI disease, NE	Animal GI disease	SAMN07326149	PJSZ01000000	128	3725979	27.9903	3621	1996	United States	United States	99.8	99.2	Good
1502.446	YES	YES	YES	NO	N/A	Clostridium perfringens strain FC2	FC2	V		Animal GI disease	Animal GI disease	SAMN07326148	PJTA01000000	81	3486930	28.218	3272	1995	United States	USA: East Coast	99.9	99.2	Good
1502.447	YES	YES	YES	NO	N/A	Clostridium perfringens strain EUR-NE15	EUR-NE15	V		Animal GI disease	Animal GI disease	SAMN07326147	PJTB01000000	62	3588449	28.0223	3377	22-Jul-2002	Australia	Australia: Euroa	99.9	99.2	Good
1502.449	YES	YES	YES	NO	N/A	Clostridium perfringens strain 98.78718-2	98.78718-2	V		Animal GI disease	Animal GI disease	SAMN07326144	PJTE01000000	55	3608029	28.0355	3433	2005	Denmark	Denmark	99.9	99.2	Good
1502.450	YES	YES	YES	NO	N/A	Clostridium perfringens strain 96-7415	96-7415	V		Animal GI disease	Animal GI disease	SAMN07326143	PJTF01000000	48	3383570	27.9068	3146	1996	United States	USA: Alabama	99.9	98.8	Good
1502.451	YES	YES	YES	NO	N/A	Clostridium perfringens strain Warren	Warren	V		Animal GI disease, NE	Animal GI disease	SAMN07326176	PJTH01000000	184	3776328	28.2063	3648	1993	United States	USA: Illinois	99.7	98.9	Good
1502.453	YES	YES	YES	NO	N/A	Clostridium perfringens strain SOM-NE34	SOM-NE34	V		Animal GI disease	Animal GI disease	SAMN07326165	PJSL01000000	2	3418437	28.0518	3127	2007	Australia	Australia	99.8	99	Good
1502.454	YES	YES	YES	NO	N/A	Clostridium perfringens strain 11	11	V		Healthy animal	Healthy animal	SAMN07326161	PJSO01000000	35	3197244	28.1102	2891	2005	Belgium	Belgium	99.9	99.3	Good
1502.457	YES	YES	YES	NO	N/A	Clostridium perfringens strain NobL1	NobL1	V		Animal GI disease	Animal GI disease	SAMN07326155	PJSU01000000	241	3508314	28.0297	3389	1996	United States	United States	99.6	98.8	Good
1502.459	YES	YES	YES	NO	N/A	Clostridium perfringens strain EHE-NE7	EHE-NE7	V		Animal GI disease	Animal GI disease	SAMN07326146	PJTC01000000	88	3430497	28.0242	3199	24-May-2002	Australia	Australia: Sealake	99.8	99.1	Good
1502.460	YES	YES	YES	NO	N/A	Clostridium perfringens strain EHE-NE18	EHE-NE18	V		Animal GI disease	Animal GI disease	SAMN08195748	CP025501,CP025502,CP025504,CP025503	4	3663932	28.2322	3398	2002-07-30	Australia	Australia:Sealake	99.9	99.2	Good
1502.461	YES	YES	NO	NO	N/A	Clostridium perfringens strain SYD-NE41	SYD-NE41	V		Animal GI disease	Animal GI disease	SAMN07326169	PJUV01000000	31	3738529	28.0721	3945	2011-06-02	Australia	Australia: Sydney	99.8	94.3	Good
1502.467	YES	YES	YES	NO	N/A	Clostridium perfringens strain NCTC13170	NCTC13170	V		N/A	N/A	SAMEA3867463	LS483393	1	3291135	28.4558	2918				99.9	98.9	Good
1502.468	YES	YES	YES	NO	N/A	Clostridium perfringens strain NCTC2837	NCTC2837	V		N/A	N/A	SAMEA4040483	LS483461	1	3273517	28.3897	2919				99.8	99.1	Good
1502.479	YES	YES	YES	NO	N/A	Clostridium perfringens strain JXJA17 strain Intestine	Intestine	V		Animal GI disease	Animal GI disease	SAMN08771210	CP028149	1	3324072	28.5134	3004	23-May-2017	China	China:jian	99.6	99	Good
1502.480	YES	YES	YES	NO	N/A	Clostridium perfringens strain AF30-3	AF30-3	V		Human stool, health unknown	Human, other sample	SAMN09734567	QRQT01000000	49	3402500	28.027	3129	2014-01-01	China	China: Shenzhen	99.7	99.2	Good
1502.481	YES	YES	YES	YES	Chromosomal	Clostridium perfringens strain NCTC9851	NCTC9851	IV	Group1	Food Poisoning	Food Poisoning related	SAMEA4063014	UFWT01000000	3	2990252	28.2025	2727	1956			99.3	98.4	Good
1502.482	YES	YES	YES	NO	N/A	Clostridium perfringens strain NCTC3182	NCTC3182	V		Human disease, other	Human, other sample	SAMEA4030733	UFWQ01000000	4	3645223	28.2506	3329	1930			99.8	99.1	Good
1502.483	YES	YES	YES	NO	N/A	Clostridium perfringens strain NCTC10578	NCTC10578	V		N/A	N/A	SAMEA4384236	UFXA01000000	2	3303290	28.361	2913				99.7	99	Good
1502.484	YES	YES	YES	YES	Chromosomal	Clostridium perfringens strain NCTC10614	NCTC10614	IV	Group1	Food Poisoning	Food Poisoning related	SAMEA4384304	UFXD01000000	3	3007013	28.1904	2737	1968			99.3	98.4	Good
1502.485	YES	YES	YES	YES	Chromosomal	Clostridium perfringens strain NCTC8798	NCTC8798	IV	Group1	Food Poisoning	Food Poisoning related	SAMEA4475680	UAWF01000000	14	3084171	28.3187	2836	1953			99.3	98.4	Good
1502.486	YES	YES	YES	NO	N/A	Clostridium perfringens strain NCTC10719	NCTC10719	V		Animal GI disease	Animal GI disease	SAMEA4475682	UAWG01000000	25	3657605	28.2015	3478	1967	Denmark		99.7	99	Good
1502.487	YES	YES	YES	YES	pCPF5603	Clostridium perfringens strain NCTC11144	NCTC11144	V	P-CPE	Food Poisoning	Food Poisoning related	SAMEA4530658	UFXI01000000	4	3449690	28.3216	3117				99.6	98.9	Good
1502.488	YES	YES	YES	YES	Chromosomal	Clostridium perfringens strain NCTC8679	NCTC8679	IV	Group1	Food Poisoning	Food Poisoning related	SAMEA4384061	UFXM01000000	3	3056510	28.1863	2814	1950			99.2	98.3	Good
1502.489	YES	YES	YES	YES	Chromosomal	Clostridium perfringens strain NCTC10613	NCTC10613	IV	Group1	Food Poisoning	Food Poisoning related	SAMEA4384062	UFXJ01000000	9	3061691	28.2229	2832	1968			99.3	98.2	Good
1502.490	YES	YES	YES	YES	Chromosomal	Clostridium perfringens strain NCTC10240	NCTC10240	IV	Group2	Food Poisoning	Food Poisoning related	SAMEA4063016	UFXH01000000	3	2997925	28.2462	2690				99.2	98.5	Good
1502.522	YES	YES	YES	NO	N/A	Clostridium perfringens strain 2016TE7641_69	2016TE7641_69	V		Animal GI disease	Animal GI disease	SAMN10033027	RBXV01000000	15	3228139	28.3692	2912	2016-07	Italy	Italy: Teramo	99.9	99	Good
1502.538	YES	YES	YES	NO	N/A	Clostridium perfringens strain SC4-C14	SC4-C14	V		Water	Water	SAMN10464176	RQNP01000000	110	3437837	28.2632	3199	2016	South Africa	South Africa:North-West Province	99.6	98.6	Good
1502.539	YES	YES	YES	NO	N/A	Clostridium perfringens strain SC4-C17	SC4-C17	V		Water	Water	SAMN10464175	RQNQ01000000	205	3514948	28.1764	3347	2016	South Africa	South Africa:North-West Province	99.7	98.3	Good
1502.540	YES	YES	YES	NO	N/A	Clostridium perfringens strain SC4-C13	SC4-C13	V		Water	Water	SAMN10464174	RQNR01000000	205	3604770	28.103	3388	2016	South Africa	South Africa:North-West Province	99.6	98.6	Good
1502.541	YES	YES	YES	NO	N/A	Clostridium perfringens strain tumat	tumat	I		Mummy	Animal, other sample	SAMN10643277	RZGO01000000	131	3127353	28.4022	2961	2012-06-03	Russia	Russia: Sakha Republik, Ust-Yanskiy district, Syalach	99.3	97.9	Good
1502.542	YES	YES	YES	NO	N/A	Clostridium perfringens strain a508.17	a508.17	III	CPE variant	Animal GI disease	Animal GI disease	SAMEA4983640	UWOV01000000	120	3476899	28.012	3178		France	France	99.7	98.9	Good
1502.543	YES	YES	YES	NO	N/A, other IS1151	Clostridium perfringens strain a515.17	a515.17	III	CPE variant	Food Poisoning	Food Poisoning related	SAMEA4983641	UWOU01000000	116	3587818	28.082	3382		France	France	99.6	98.8	Good
195102.6	YES	YES	YES	NO	N/A	Clostridium perfringens str. 13	str.13	V-a		Soil	Soil		BA000016,AP003515	2	3085740	28.5	2731				99.7	98.5	Good
289380.15	YES	YES	YES	YES	Chromosomal	Clostridium perfringens SM101	SM101	IV	Group1	Food Poisoning	Food Poisoning related	SAMN02604026	CP000312,CP000314,CP000315,CP000313	3	2921996	28.2	2608	1953			99.3	98.4	Good
37763.39	YES	YES	YES	NO	N/A	Clostridium perfringens A strain JS2202	JS2202	V		Animal GI disease, NE	Animal GI disease	SAMN03469612	NGVT01000000	392	3308485	28.1272	3153				99.9	99	Good
37763.40	YES	YES	YES	NO	N/A	Clostridium perfringens A strain JS5388	JS5388	V		Animal GI disease, NE	Animal GI disease	SAMN03469179	NGVU01000000	266	3475673	28.0224	3317				99.9	98.8	Good
445334.5	YES	YES	YES	NO	N/A	Clostridium perfringens C str. JGS1495	JGS1495	V		Animal GI disease	Animal GI disease	SAMN02436294	ABDU00000000	84	3661329	28.6	3255				99.3	98.6	Good
451754.5	YES	YES	YES	NO	N/A, other IS1151	Clostridium perfringens B str. ATCC 3626	B str. ATCC 3626	V		Animal GI disease	Animal GI disease	SAMN02436295	ABDV00000000	98	3896305	28.4	3468				98.8	97.9	Good
451755.5	YES	YES	YES	NO	N/A	Clostridium perfringens E str. JGS1987	E str. JGS1987	V		N/A	N/A	SAMN02436167	ABDW00000000	101	4127102	28.1	3761				98.4	97.3	Good
451756.6	YES	YES	YES	YES	pCPF4969	Clostridium perfringens CPE str. F4969	CPE str. F4969	V	P-CPE	N/A	N/A	SAMN02436168	ABDX00000000	75	3580752	28.6	3149				98.9	98	Good
1502.456	NO	YES	NO	NO	N/A	Clostridium perfringens strain PBS5	PBS5	I		Healthy animal	Healthy animal	SAMN07326157	PJSS01000000	10	3110163	28.254	4067	2008	Australia	Australia	99.2	86.3	Good
451757.5	YES	YES	YES	NO	N/A	Clostridium perfringens NCTC 8239 strain str. NCTC8239	str. NCTC8239	V		Food Poisoning	Food Poisoning related	SAMN02436239	ABDY00000000	55	3324319	28.7	2776				99.2	98.3	Good
488537.5	YES	YES	YES	NO	N/A, other IS1151	Clostridium perfringens D str. JGS1721	D str. JGS1721	V		N/A	N/A	SAMN02436277	ABOO00000000	221	4045016	28.3	3644				98.8	97.8	Good
742739.3	YES	YES	YES	NO	N/A	Clostridium perfringens WAL-14572	WAL-14572	V		Human stool, health unknown	Human, other sample	SAMN02463856	ADLP00000000	35	3462156	28.1	3172				99.9	98.8	Good
1502.441	NO	YES	NO	NO	N/A	Clostridium perfringens strain PBD1	PBD1	I		Healthy animal	Healthy animal	SAMN07326156	PJST01000000	13	3176182	28.2994	4466	2008	Australia	Australia	99.3	84	Good
1502.455	NO	YES	NO	NO	N/A	Clostridium perfringens strain PC5	PC5	I		Healthy animal	Healthy animal	SAMN07326158	PJSR01000000	11	3099804	28.2792	4494	2008	Australia	Australia	99.3	84	Good
883064.3	YES	YES	YES	NO	N/A	Clostridium perfringens F262	F262	V		Animal GI disease	Animal GI disease	SAMN00199225	CM001477.1,CM001479.1,CM001480.1,CM001478.1,CM001481.1	53	3464306	28	3144				99.7	98.9	Good
1502.1512	NO	YES	YES	NO	None	Clostridium perfringens strain WCA-h-251-APC-2	WCA-h-251-APC-2	IV	Group3	Healthy animal	Healthy animal	SAMN14558250	JABAGE010000001,JABAGE010000010,JABAGE010000100,JABAGE010000101,JABAGE010000102,JABAGE010000103,JABAGE010000104	114	3089154	28.1315	2827	03-Mar-2018	Germany	Germany	98	97.3	Good
1502.1525	NO	YES	YES	NO	None	Clostridium perfringens strain 2C45	2C45	V		Animal, health status unknown	Animal, other sample	SAMN14401154	JAAQTM010000004,JAAQTM010000001,JAAQTM010000002,JAAQTM010000003,JAAQTM010000005,JAAQTM010000006,JAAQTM010000007	7	3438376	28.292	3104	2018	China	China	98.3	97.5	Good
1502.1763	NO	YES	YES	NO	None	Clostridium perfringens strain D46t1_190503_H2	D46t1_190503_H2	V		Healthy human	Healthy human	SAMN15533059	JADMWV010000100,JADMWV010000101,JADMWV010000102,JADMWV010000103,JADMWV010000104,JADMWV010000105,JADMWV010000106	119	3481818	27.8979	3234	2019-05-03	USA	USA	99.8	99	Good
1502.1764	NO	YES	YES	NO	None	Clostridium perfringens strain 1001175B_160314_F9	1001175B_160314_F9	IV	Group1	Healthy human	Healthy human	SAMN15532388	JADMXH010000010,JADMXH010000011,JADMXH010000012,JADMXH010000013,JADMXH010000014,JADMXH010000015,JADMXH010000016	79	2931950	27.8247	2764	2016-03-14	USA	USA	99.5	98.7	Good
1502.1765	NO	YES	YES	NO	None	Clostridium perfringens strain D52t1_170925_G9	D52t1_170925_G9	V-a		Healthy human	Healthy human	SAMN15532724	JADNGM010000100,JADNGM010000101,JADNGM010000102,JADNGM010000103,JADNGM010000104,JADNGM010000105,JADNGM010000106	135	3598087	27.7876	3396	2017-09-25	USA	USA	99.8	98.5	Good
1502.1766	NO	YES	YES	YES	pCPF4969	Clostridium perfringens strain 1001311H_170123_C12	1001311H_170123_C12	V-a	P-CPE	Healthy human	Healthy human	SAMN15533132	JADNHA010000010,JADNHA010000011,JADNHA010000012,JADNHA010000013,JADNHA010000014,JADNHA010000015,JADNHA010000016	49	3094379	28.0963	2798	2017-01-23	USA	USA	99.7	99	Good
1502.1767	NO	YES	YES	NO	None	Clostridium perfringens strain BSD2780120875b_170604_NULL	BSD2780120875b_170604_NULL	V		Healthy human	Healthy human	SAMN15532659	JADNHM010000010,JADNHM010000011,JADNHM010000012,JADNHM010000013,JADNHM010000014,JADNHM010000015,JADNHM010000016	24	3338959	28.0876	3010	2017-06-04	USA	USA	99.8	99.3	Good
1502.1768	NO	YES	YES	NO	None	Clostridium perfringens strain BSD2780061688_150302_G7	BSD2780061688_150302_G7	V		Healthy human	Healthy human	SAMN15532392	JADNKP010000010,JADNKP010000011,JADNKP010000012,JADNKP010000013,JADNKP010000014,JADNKP010000015,JADNKP010000016	26	3235597	28.0558	2946	2015-03-02	USA	USA	99.9	99	Good
1502.1769	NO	YES	YES	NO	None	Clostridium perfringens strain 1001283B150225_161107_A12	1001283B150225_161107_A12	V		Healthy human	Healthy human	SAMN15532599	JADNLA010000042,JADNLA010000043,JADNLA010000044,JADNLA010000010,JADNLA010000045,JADNLA010000011,JADNLA010000046	46	3243034	28.4282	2899	2016-11-07	USA	USA	99.8	99.2	Good
1502.1770	NO	YES	YES	NO	None	Clostridium perfringens strain BSD2780061688b_171218_G3	BSD2780061688b_171218_G3	V		Healthy human	Healthy human	SAMN15532750	JADMTO010000010,JADMTO010000011,JADMTO010000012,JADMTO010000013,JADMTO010000014,JADMTO010000015,JADMTO010000016	22	3324331	28.085	3019	2017-12-18	USA	USA	99.9	99	Good
1502.1783	NO	YES	YES	NO	None	Clostridium perfringens strain 1001285H_161024_C9	1001285H_161024_C9	V-a		Healthy human	Healthy human	SAMN15532386	JADPEQ010000010,JADPEQ010000011,JADPEQ010000012,JADPEQ010000013,JADPEQ010000014,JADPEQ010000015,JADPEQ010000016	38	3234188	28.0599	2920	2016-10-24	USA	USA	99.9	99.2	Good
1502.1784	NO	YES	YES	NO	None	Clostridium perfringens strain 1001287H_170206_B2	1001287H_170206_B2	V		Healthy human	Healthy human	SAMN15532865	JADPBG010000010,JADPBG010000011,JADPBG010000012,JADPBG010000013,JADPBG010000014,JADPBG010000015,JADPBG010000016	28	3322194	28.0769	3004	2017-02-06	USA	USA	99.9	99.3	Good
1502.1785	NO	YES	YES	NO	None	Clostridium perfringens strain D31t1_170403_G7	D31t1_170403_G7	V-a		Healthy human	Healthy human	SAMN15532757	JADPBP010000100,JADPBP010000101,JADPBP010000102,JADPBP010000103,JADPBP010000104,JADPBP010000105,JADPBP010000106	509	3235105	28.3176	3012	2017-04-03	USA	USA	99.7	98.7	Good
1502.1791	NO	YES	YES	NO	None	Clostridium perfringens strain P6	P6	IV	Group3	Healthy animal	Healthy animal	SAMN15815769	JACOGN010000099,JACOGN010000100,JACOGN010000101,JACOGN010000102,JACOGN010000103,JACOGN010000104,JACOGN010000105	119	3154551	28.161	2890	2018	China	China:Shanxi	99.6	98.9	Good
1502.1792	NO	YES	YES	NO	None	Clostridium perfringens strain P4	P4	IV	Group3	Healthy animal	Healthy animal	SAMN15815768	JACOGO010000100,JACOGO010000101,JACOGO010000102,JACOGO010000103,JACOGO010000104,JACOGO010000105,JACOGO010000106	181	3185239	28.177	2958	2018	China	China:Shanxi	99.8	99.1	Good
1502.1793	NO	YES	YES	NO	None	Clostridium perfringens strain P7	P7	IV	Group3	Healthy animal	Healthy animal	SAMN15815770	JACOGM010000098,JACOGM010000099,JACOGM010000100,JACOGM010000101,JACOGM010000102,JACOGM010000103,JACOGM010000104	122	3216446	28.3461	2934	2018	China	China:Shanxi	99.7	99.1	Good
1502.1794	NO	YES	YES	NO	None	Clostridium perfringens strain P8	P8	IV	Group3	Healthy animal	Healthy animal	SAMN15815771	JACOGL010000100,JACOGL010000101,JACOGL010000102,JACOGL010000103,JACOGL010000104,JACOGL010000105,JACOGL010000106	165	3338778	28.3634	3151	2018	China	China:Shanxi	99.7	99.2	Good
1502.1795	NO	YES	YES	NO	None	Clostridium perfringens strain P3	P3	IV	Group3	Healthy animal	Healthy animal	SAMN15815767	JACOGP010000098,JACOGP010000099,JACOGP010000100,JACOGP010000101,JACOGP010000102,JACOGP010000103,JACOGP010000010	112	3158664	28.1577	2893	2018	China	China:Shanxi	99.6	99.1	Good
1502.1796	NO	YES	YES	NO	None	Clostridium perfringens strain C30	C30	V		Healthy animal	Healthy animal	SAMN15815766	JACOGQ010000010,JACOGQ010000011,JACOGQ010000012,JACOGQ010000013,JACOGQ010000014,JACOGQ010000015,JACOGQ010000016	52	3286086	28.1568	2982	2018	China	China:Shanxi	99.9	99.3	Good
1502.1797	NO	YES	YES	NO	None	Clostridium perfringens strain C17	C17	IV	Group3	Healthy animal	Healthy animal	SAMN15815764	JACOGS010000100,JACOGS010000101,JACOGS010000102,JACOGS010000103,JACOGS010000104,JACOGS010000105,JACOGS010000106	150	3171241	28.22	2939	2018	China	China:Shanxi	99.8	99.3	Good
1502.1798	NO	YES	YES	NO	None	Clostridium perfringens strain C28	C28	I		Healthy animal	Healthy animal	SAMN15815765	JACOGR010000010,JACOGR010000011,JACOGR010000012,JACOGR010000013,JACOGR010000014,JACOGR010000015,JACOGR010000016	68	3108440	28.2015	2847	2018	China	China:Shanxi	99.7	98.9	Good
1502.1799	NO	YES	YES	NO	None	Clostridium perfringens strain C10	C10	IV	Group3	Healthy animal	Healthy animal	SAMN15815762	JACOGU010000100,JACOGU010000101,JACOGU010000102,JACOGU010000103,JACOGU010000104,JACOGU010000105,JACOGU010000106	137	3102719	28.2341	2904	2018	China	China:Shanxi	99.8	99.3	Good
1502.1800	NO	YES	YES	NO	None	Clostridium perfringens strain C12	C12	V		Healthy animal	Healthy animal	SAMN15815763	JACOGT010000010,JACOGT010000011,JACOGT010000012,JACOGT010000013,JACOGT010000014,JACOGT010000015,JACOGT010000016	43	3383036	28.1084	3083	2018	China	China:Shanxi	99.9	99.3	Good
1502.1801	NO	YES	YES	NO	None	Clostridium perfringens strain 3C41	3C41	V		Healthy animal	Healthy animal	SAMN15815761	JACOGV010000010,JACOGV010000011,JACOGV010000012,JACOGV010000013,JACOGV010000014,JACOGV010000015,JACOGV010000016	47	3428189	27.9762	3130	2018	China	China:Shanxi	99.9	98.7	Good
1502.1802	NO	YES	YES	NO	None	Clostridium perfringens strain 3C19	3C19	V		Healthy animal	Healthy animal	SAMN15815759	JACOGX010000092,JACOGX010000093,JACOGX010000094,JACOGX010000095,JACOGX010000010,JACOGX010000096,JACOGX010000097	98	3236879	28.181	2939	2018	China	China:Shanxi	99.7	99	Good
1502.1803	NO	YES	YES	NO	None	Clostridium perfringens strain 3C31	3C31	V		Healthy animal	Healthy animal	SAMN15815760	JACOGW010000099,JACOGW010000100,JACOGW010000101,JACOGW010000102,JACOGW010000103,JACOGW010000104,JACOGW010000105	391	3465567	28.3396	3413	2018	China	China:Shanxi	96.4	92.9	Good
1502.1804	NO	YES	YES	NO	None	Clostridium perfringens strain 2C45	2C45	V		Healthy animal	Healthy animal	SAMN15815757	JACOGZ010000010,JACOGZ010000011,JACOGZ010000012,JACOGZ010000013,JACOGZ010000014,JACOGZ010000015,JACOGZ010000016	58	3392160	28.032	3086	2018	China	China:Shanxi	99.9	99	Good
1502.1805	NO	YES	YES	NO	None	Clostridium perfringens strain 2C8	2C8	V		Healthy animal	Healthy animal	SAMN15815758	JACOGY010000093,JACOGY010000094,JACOGY010000095,JACOGY010000096,JACOGY010000097,JACOGY010000098,JACOGY010000099	106	3523051	28.1068	3290	2018	China	China:Shanxi	99.8	98.7	Good
1502.1806	NO	YES	YES	NO	None	Clostridium perfringens strain 2C22	2C22	III		Healthy animal	Healthy animal	SAMN15815755	JACOHB010000010,JACOHB010000011,JACOHB010000012,JACOHB010000013,JACOHB010000014,JACOHB010000015,JACOHB010000016	82	3337631	28.1352	3054	2018	China	China:Shanxi	99.9	99.4	Good
1502.1807	NO	YES	YES	NO	None	Clostridium perfringens strain 2C23	2C23	V		Healthy animal	Healthy animal	SAMN15815756	JACOHA010000095,JACOHA010000096,JACOHA010000097,JACOHA010000098,JACOHA010000099,JACOHA010000010,JACOHA010000100	114	3300455	28.1892	3030	2018	China	China:Shanxi	99.7	99	Good
1502.1808	NO	YES	YES	NO	None	Clostridium perfringens strain 1P32	1P32	V		Healthy animal	Healthy animal	SAMN15815751	JACOHF010000100,JACOHF010000101,JACOHF010000102,JACOHF010000103,JACOHF010000104,JACOHF010000105,JACOHF010000106	218	3642160	28.046	3531	2018	China	China:Shanxi	99.6	99.3	Good
1502.1809	NO	YES	YES	NO	None	Clostridium perfringens strain 2C21	2C21	I		Healthy animal	Healthy animal	SAMN15815754	JACOHC010000010,JACOHC010000011,JACOHC010000012,JACOHC010000013,JACOHC010000014,JACOHC010000015,JACOHC010000016	58	3165875	28.1421	2928	2018	China	China:Shanxi	99.8	99	Good
1502.1810	NO	YES	YES	NO	None	Clostridium perfringens strain 1P7	1P7	IV	Group3	Healthy animal	Healthy animal	SAMN15815753	JACOHD010000098,JACOHD010000099,JACOHD010000100,JACOHD010000101,JACOHD010000102,JACOHD010000103,JACOHD010000104	121	3200905	28.0929	2930	2018	China	China:Shanxi	99.8	99.2	Good
1502.1811	NO	YES	YES	NO	None	Clostridium perfringens strain 1P6	1P6	V		Healthy animal	Healthy animal	SAMN15815752	JACOHE010000100,JACOHE010000101,JACOHE010000102,JACOHE010000103,JACOHE010000104,JACOHE010000105,JACOHE010000106	226	3670897	28.0335	3578	2018	China	China:Shanxi	99.6	99.3	Good
1502.1812	NO	YES	YES	NO	None	Clostridium perfringens strain 1P27	1P27	V		Healthy animal	Healthy animal	SAMN15815750	JACOHG010000010,JACOHG010000011,JACOHG010000012,JACOHG010000013,JACOHG010000014,JACOHG010000015,JACOHG010000016	76	3316188	28.1689	3036	2018	China	China:Shanxi	99.9	99	Good
1502.1813	NO	YES	YES	NO	None	Clostridium perfringens strain 1P26	1P26	V		Healthy animal	Healthy animal	SAMN15815749	JACOHH010000010,JACOHH010000011,JACOHH010000012,JACOHH010000013,JACOHH010000014,JACOHH010000015,JACOHH010000016	44	3296154	28.1929	3005	2018	China	China:Shanxi	99.9	99.3	Good
1502.1814	NO	YES	YES	NO	None	Clostridium perfringens strain 1805-F3	1805-F3	V		Healthy animal	Healthy animal	SAMN15815748	JACOHI010000010,JACOHI010000011,JACOHI010000012,JACOHI010000013,JACOHI010000014,JACOHI010000015,JACOHI010000016	68	3404530	28.1502	3160	2018	China	China:Beijing	99.9	99.4	Good
1502.1815	NO	YES	YES	NO	None	Clostridium perfringens strain 1805-92	1805-92	V		Healthy animal	Healthy animal	SAMN15815747	JACOHJ010000100,JACOHJ010000101,JACOHJ010000102,JACOHJ010000103,JACOHJ010000104,JACOHJ010000105,JACOHJ010000106	169	3272191	28.2879	3005	2018	China	China:Beijing	99.9	99	Good
1502.1816	NO	YES	YES	NO	None	Clostridium perfringens strain 1805-90	1805-90	V		Healthy animal	Healthy animal	SAMN15815746	JACOHK010000094,JACOHK010000095,JACOHK010000096,JACOHK010000097,JACOHK010000010,JACOHK010000098,JACOHK010000011	98	3284395	28.1808	2997	2018	China	China:Beijing	99.8	98.9	Good
1502.1817	NO	YES	YES	NO	None	Clostridium perfringens strain 1805-88	1805-88	IV	Group3	Healthy animal	Healthy animal	SAMN15815744	JACOHM010000098,JACOHM010000099,JACOHM010000100,JACOHM010000101,JACOHM010000102,JACOHM010000103,JACOHM010000104	110	3112274	28.1828	2854	2018	China	China:Beijing	99.6	99.2	Good
1502.1818	NO	YES	YES	NO	None	Clostridium perfringens strain 1805-89	1805-89	IV	Group3	Healthy animal	Healthy animal	SAMN15815745	JACOHL010000100,JACOHL010000101,JACOHL010000102,JACOHL010000103,JACOHL010000104,JACOHL010000105,JACOHL010000106	338	3268374	28.2536	3129	2018	China	China:Beijing	99.8	99	Good
1502.1819	NO	YES	YES	NO	None	Clostridium perfringens strain 1805-51	1805-51	IV	Group3	Healthy animal	Healthy animal	SAMN15815743	JACOHN010000100,JACOHN010000101,JACOHN010000102,JACOHN010000103,JACOHN010000104,JACOHN010000105,JACOHN010000106	239	3075469	28.2554	2906	2018	China	China:Beijing	99.3	98	Good
1502.1820	NO	YES	YES	NO	None	Clostridium perfringens strain 1805-4	1805-4	IV	Group3	Healthy animal	Healthy animal	SAMN15815741	JACOHP010000100,JACOHP010000101,JACOHP010000102,JACOHP010000103,JACOHP010000104,JACOHP010000105,JACOHP010000106	148	3110459	28.2308	2890	2018	China	China:Beijing	99.8	99.1	Good
1502.1821	NO	YES	YES	NO	None	Clostridium perfringens strain 1805-50	1805-50	V		Healthy animal	Healthy animal	SAMN15815742	JACOHO010000100,JACOHO010000101,JACOHO010000102,JACOHO010000103,JACOHO010000104,JACOHO010000105,JACOHO010000106	245	3574152	28.0768	3418	2018	China	China:Beijing	99.7	99.2	Good
1502.1822	NO	YES	YES	NO	None	Clostridium perfringens strain 1805-168	1805-168	IV	Group3	Healthy animal	Healthy animal	SAMN15815739	JACOHR010000100,JACOHR010000101,JACOHR010000102,JACOHR010000103,JACOHR010000104,JACOHR010000105,JACOHR010000106	153	3146355	28.2264	2937	2018	China	China:Beijing	99.8	99.3	Good
1502.1823	NO	YES	YES	NO	None	Clostridium perfringens strain 1805-174	1805-174	IV	Group3	Healthy animal	Healthy animal	SAMN15815740	JACOHQ010000100,JACOHQ010000101,JACOHQ010000102,JACOHQ010000103,JACOHQ010000104,JACOHQ010000105,JACOHQ010000106	135	3201773	28.1042	3020	2018	China	China:Beijing	99.8	99.2	Good
1502.1824	NO	YES	YES	NO	None	Clostridium perfringens strain 1805-158	1805-158	IV	Group3	Healthy animal	Healthy animal	SAMN15815737	JACOHT010000097,JACOHT010000098,JACOHT010000010,JACOHT010000099,JACOHT010000100,JACOHT010000101,JACOHT010000011	105	3197740	28.1782	2901	2018	China	China:Beijing	99.8	99.3	Good
1502.1825	NO	YES	YES	NO	None	Clostridium perfringens strain 1805-15	1805-15	V		Healthy animal	Healthy animal	SAMN15815736	JACOHU010000078,JACOHU010000079,JACOHU010000080,JACOHU010000010,JACOHU010000011,JACOHU010000012,JACOHU010000013	80	3269667	28.1247	2973	2018	China	China:Beijing	99.8	99.1	Good
1502.1826	NO	YES	YES	NO	None	Clostridium perfringens strain 1805-160	1805-160	IV	Group3	Healthy animal	Healthy animal	SAMN15815738	JACOHS010000100,JACOHS010000101,JACOHS010000102,JACOHS010000103,JACOHS010000104,JACOHS010000105,JACOHS010000106	140	3105900	28.1477	2926	2018	China	China:Beijing	99.8	99.3	Good
1502.1827	NO	YES	YES	NO	None	Clostridium perfringens strain 1805-113	1805-113	V		Healthy animal	Healthy animal	SAMN15815733	JACOHX010000100,JACOHX010000101,JACOHX010000102,JACOHX010000103,JACOHX010000104,JACOHX010000105,JACOHX010000106	162	3587939	28.066	3399	2018	China	China:Beijing	99.7	99.3	Good
1502.1828	NO	YES	YES	NO	None	Clostridium perfringens strain 1805-138	1805-138	IV	Group3	Healthy animal	Healthy animal	SAMN15815735	JACOHV010000099,JACOHV010000100,JACOHV010000101,JACOHV010000102,JACOHV010000103,JACOHV010000104,JACOHV010000105	131	3187019	28.2066	2956	2018	China	China:Beijing	99.8	99.3	Good
1502.1829	NO	YES	YES	NO	None	Clostridium perfringens strain 1805-103	1805-103	IV	Group3	Healthy animal	Healthy animal	SAMN15815731	JACOIG010000100,JACOIG010000101,JACOIG010000102,JACOIG010000103,JACOIG010000104,JACOIG010000105,JACOIG010000106	242	3217775	28.4212	3051	2018	China	China:Beijing	99.6	97.9	Good
1502.1830	NO	YES	YES	NO	None	Clostridium perfringens strain 1805-122	1805-122	IV	Group3	Healthy animal	Healthy animal	SAMN15815734	JACOHW010000100,JACOHW010000101,JACOHW010000102,JACOHW010000103,JACOHW010000104,JACOHW010000105,JACOHW010000106	137	3181944	28.23	2959	2018	China	China:Beijing	99.8	99.3	Good
1502.1831	NO	YES	YES	NO	None	Clostridium perfringens strain 1805-11	1805-11	IV	Group3	Healthy animal	Healthy animal	SAMN15815732	JACOHY010000100,JACOHY010000101,JACOHY010000102,JACOHY010000103,JACOHY010000104,JACOHY010000105,JACOHY010000106	145	3156754	28.1604	2923	2018	China	China:Beijing	99.5	98.9	Good
1502.1832	NO	YES	YES	NO	None	Clostridium perfringens strain 1803-38	1803-38	V		Healthy animal	Healthy animal	SAMN15815730	JACOHZ010000010,JACOHZ010000011,JACOHZ010000012,JACOHZ010000013,JACOHZ010000014,JACOHZ010000015,JACOHZ010000016	74	3261238	28.2141	2928	2018	China	China:Beijing	99.7	99	Good
1502.1833	NO	YES	YES	NO	None	Clostridium perfringens strain 1803-2	1803-2	IV	Group3	Healthy animal	Healthy animal	SAMN15815729	JACOIA010000095,JACOIA010000096,JACOIA010000010,JACOIA010000097,JACOIA010000098,JACOIA010000099,JACOIA010000011	104	3056550	28.2029	2801	2018	China	China:Beijing	99.8	99.2	Good
1502.1834	NO	YES	YES	NO	None	Clostridium perfringens strain 1803-15	1803-15	IV	Group3	Healthy animal	Healthy animal	SAMN15815728	JACOIB010000100,JACOIB010000101,JACOIB010000102,JACOIB010000103,JACOIB010000104,JACOIB010000105,JACOIB010000106	118	3054617	28.2047	2810	2018	China	China:Beijing	99.7	99.2	Good
1502.1835	NO	YES	YES	NO	None	Clostridium perfringens strain 33	33	V		Healthy animal	Healthy animal	SAMN15815727	JACOIC010000099,JACOIC010000100,JACOIC010000101,JACOIC010000102,JACOIC010000010,JACOIC010000103,JACOIC010000104	109	3378203	28.0465	3151	2018	China	China:Beijing	99.8	99	Good
1502.1836	NO	YES	YES	NO	None	Clostridium perfringens strain 15	15	V		Healthy animal	Healthy animal	SAMN15815726	JACOID010000091,JACOID010000092,JACOID010000093,JACOID010000010,JACOID010000011,JACOID010000012,JACOID010000013	93	3378663	28.0403	3151	2018	China	China:Beijing	99.9	99.2	Good
1502.1837	NO	YES	YES	NO	None	Clostridium perfringens strain 10	10	IV	Group3	Healthy animal	Healthy animal	SAMN15815725	JACOIE010000100,JACOIE010000101,JACOIE010000102,JACOIE010000103,JACOIE010000104,JACOIE010000105,JACOIE010000106	129	3189970	28.14	2919	2018	China	China:Beijing	99.7	99.3	Good
1502.1838	NO	YES	YES	NO	None	Clostridium perfringens strain 7	7	IV	Group3	Healthy animal	Healthy animal	SAMN15815724	JACOIF010000100,JACOIF010000101,JACOIF010000102,JACOIF010000103,JACOIF010000104,JACOIF010000105,JACOIF010000106	207	3167802	28.2534	2982	2018	China	China:Beijing	99.6	98.7	Good
1502.1864	NO	YES	YES	NO	None	Clostridium perfringens strain ERR1190761-bin.12	ERR1190761-bin.12	V		Human, other sample	Human, other sample	SAMEA7846374	CAJJRB010000001,CAJJRB010000002,CAJJRB010000003,CAJJRB010000004,CAJJRB010000005,CAJJRB010000006,CAJJRB010000007	43	3175720	28.0031	2857			China	98.9	98.4	Good
Total	290	290	290												3.34284e+06	28.1525	3119.5

## Sheet: Table S3 Sequenced genomes
Table S3: Selected key factors of sequenced Clostridium perfringens genomes including plasmids and deposition keys
Bacterial strain	Cpe Genotype	cpe locus	Biosample accession ID	Genbank Accession ID	Lineage	Genome size (bp)	CDS	Contigs	pCPF5603	pCPF4969	pCPPB1	Other plasmids	Hypothetical proteins	Proteins with functional assignments	Repeat regions	Mobile elements	Transposons
C645	IS 1470	369	SAMN18175723	CP075956-CP075960	IV	3,07	2800	5				4	638	2162	179	107	11
C746	IS 1470	384	SAMN18175724	CP075950-CP075952	IV	3,08	2777	3				2	633	2133	156	106	11
C793	IS 1470	372	SAMN18175725	CP075947-CP075949	IV	3,04	2736	3				2	633	2103	164	107	14
1293/86	IS 1470	371	SAMN18175726	CP076004-CP076007	IV	3,12	2836	4				3	669	2167	176	114	12
20/85	IS 1470	369	SAMN18175727	CP075977-CP075978	IV	2,98	2679	2				1	574	2105	160	105	14
955/85	IS 1470	361	SAMN18175728	CP075945-CP075946	IV	3,06	2779	2				1	634	2145	169	110	18
310/85	IS 1470	367	SAMN18175729	CP075968-CP075969	IV	3,10	2733	2				1	643	2090	198	103	18
318/86	IS 1470	348	SAMN18175730	CP075966-CP075967	IV	3,01	2616	2				1	560	2056	161	82	20
346/91	IS 1470	370	SAMN18175731	CP075964-CP075965	IV	3,08	2741	2				1	637	2104	164	85	23
497/86	IS 1470	364	SAMN18175732	CP075961-CP075963	IV	3,06	2712	3				2	629	2083	170	85	22
AAD1900a	IS1470-like	2919	SAMN18175733	CP075996-CP075999	V	3,45	3087	4		1		2	787	2300	68	29	11
CPI 18-1b	IS1470-like	2950	SAMN18175734	CP075981-CP075984	V	3,43	3047	4		1		2	766	2281	67	20	6
CPI 39-1a	IS1470-like	2816	SAMN18175735	CP075941-CP075944	V	3,29	2950	4		1		2	769	2181	111	41	12
CPI 57K-1	IS1470-like	2916	SAMN18175736	CP075930-CP075933	V	3,34	2961	4		1		2	776	2185	111	41	11
CPLi 6-1	IS1470-like	3034	SAMN18175737	CP075912-CP075916	V	3,55	3181	5		1		3	835	2346	67	26	8
CPM 77b	IS1470-like	2938	SAMN18175738	CP075908-CP075911	V	3,38	2998	4		1		2	802	2196	113	42	11
C216	IS1470-like	2844	SAMN18175739	CP075973-CP075976	V	3,35	2993	4		1		2	817	2176	111	41	11
C269	IS1470-like	2873	SAMN18175740	CP075970-CP075972	V	3,38	2969	3		1		2	727	2242	104	40	12
149/92	IS1470-like	*	SAMN18175741	CP075985-CP075987	V	3,41	3024	3		**		2	780	2244	69	32	4
AAD 1527a	IS1151	3049	SAMN18175742	CP076000-CP076003	V	3,52	3134	4	1			2	823	2311	64	23	4
AAD1903	IS1151	3147, 3202 (v)	SAMN18175743	CP075992-CP075995	III	3,59	3277	4	1		1	1	929	2348	125	16	4
CPI 103K-3	IS1151	2932	SAMN18175744	CP075988-CP075991	V	3,49	3104	4	1			2	795	2309	62	25	3
CPI 53k-r1	IS1151	3172	SAMN18175745	CP075934-CP075940	V	3,65	3318	7	1			5	1009	2309	152	40	5
CPI 63K-r5	IS1151	3107	SAMN18175746	CP075927-CP075929	V	3,54	3172	3	1			1	840	2332	74	21	5
CPI 75-1	IS1151	2993	SAMN18175747	CP075922-CP075926	V	3,50	3105	5	1			3	788	2317	67	21	5
CPLi3-1	IS1151	3013	SAMN18175748	CP075917-CP075921	V	3,56	3204	5	1			3	856	2348	62	25	3
721/84	IS1151	2953	SAMN18175749	CP075953-CP075955	V	3,39	3025	3	1			1	765	2260	65	25	4
CPI 18-6	neg	neg	SAMN18175750	CP075979-CP075980	V	3,32	2891	2				1	677	2214	61	10	6
CPN 17a	neg	neg	SAMN18175751	CP075905-CP075907	V	3,33	2913	3				2	710	2203	105	35	6
CPS 2a	neg	neg	SAMN18175752	CP075903-CP075904	IV	3,21	2846	2				1	652	2194	195	88	27
* cpe gene not present in sequenced genome, strain pcr-positive for cpe ** cpe plasmid not present, pcr-positive for IS1470-like genotype

## Sheet: Table S4 
Table S4: Genes unique and conserved for c-cpe strains (Bi-directional best hit orthologs)
locus_tag	gene_name	aa_length	function	comments
CPR_0050		267	hypothetical protein	hypo
CPR_0051		265	hypothetical protein	hypo
CPR_0052		250	hypothetical protein	hypo
CPR_0053		214	Efflux ABC transporter, ATP-binding protein
CPR_0130		197	hypothetical protein	hypo
CPR_0168		384	Mobile element protein	IS
		165	Hyaluronoglucosaminidase (EC 3.2.1.35)	broken reading frame
		318	Hyaluronoglucosaminidase (EC 3.2.1.35)	broken reading frame
CPR_0197		79	Mobile element protein	IS
CPR_0198		90	Mobile element protein	IS
CPR_0220		322	Mobile element protein	IS
CPR_0277		193	endo-beta-N-acetylglucosaminidase	broken reading frame
CPR_0279		108	endo-beta-N-acetylglucosaminidase	broken reading frame
CPR_0349		237	hypothetical protein	hypo
CPR_0351		75	hypothetical protein	hypo
CPR_0352		137	hypothetical protein	hypo
CPR_0353		335	prophage ps3 protein 01	phage
CPR_0358		240	Mobile element protein	IS
CPR_0360		852	Putative isomerase
CPR_0379		350	Mobile element protein	IS
CPR_0472		384	Mobile element protein	IS
CPR_0547		384	Mobile element protein	IS
CPR_0571		234	Glycosyltransferase involved in cell wall biogenesis
CPR_0572		116	hypothetical protein	hypo
CPR_0573		110	hypothetical protein	hypo
CPR_0575		543	hypothetical protein	hypo
CPR_0648		350	Mobile element protein	IS
CPR_0653		43	hypothetical protein	hypo
CPR_0654		57	hypothetical protein	hypo
CPR_0655		123	hypothetical protein	hypo
CPR_0656		340	hypothetical protein	hypo
CPR_0657		163	hypothetical protein	hypo
CPR_0658		685	Bacteriocin/lantibiotic efflux ABC transporter, permease/ATP-binding protein
CPR_0659		268	Mobile element protein	IS
CPR_0687		159	Fibronectin type III domain protein
CPR_0723		384	Mobile element protein	IS
CPR_0731		147	hypothetical protein	hypo
CPR_0732		291	hypothetical protein	hypo
CPR_0758		154	hypothetical protein	hypo
CPR_0759		51	Transposase, IS4 family	IS
CPR_0761		69	hypothetical protein	hypo
CPR_0762		197	hypothetical protein	hypo
CPR_0763		508	hypothetical protein	hypo
CPR_0764		249	hypothetical protein	hypo
CPR_0765		183	hypothetical protein	hypo
CPR_0766		100	hypothetical protein	hypo
CPR_0767		229	Transposase, IS4 family	IS
CPR_0775		52	Pirin
CPR_0786		114	FliB family protein
		41	hypothetical protein	hypo
CPR_0829		66	Two-component transcriptional response regulator, LuxR family
CPR_0832		431	Chromosome segregation ATPase
CPR_0989		384	Mobile element protein	IS
CPR_0843		128	hypothetical protein	hypo
CPR_0880		59	Uncharacterized protein CAC2259
CPR_0928		65	Transcriptional regulator, AraC family	truncated regulator
CPR_0635		186	Mobile element protein	IS
CPR_0940		93	Mobile element protein	IS
CPR_0946		41	Acetyltransferase, GNAT family
CPR_0947		340	Mobile element protein	IS
CPR_0948		738	Pullulanase (EC 3.2.1.41)	broken reading frame
CPR_0949		64	Pullulanase (EC 3.2.1.41)	broken reading frame
CPR_0954		426	hypothetical protein	IS
		115	hypothetical protein	IS
CPR_0957		137	Glycosyltransferase involved in cell wall biogenesis	broken reading frame
		46	Glycosyltransferase	broken reading frame
		52	hypothetical protein	hypo
CPR_1071		64	L-aspartate beta-decarboxylase (EC 4.1.1.12)
CPR_1078		350	Mobile element protein	IS
CPR_1079		107	hypothetical protein	hypo
CPR_1080		52	hypothetical protein	hypo
CPR_1081	lcnA	69	hypothetical protein	hypo
CPR_1084		37	hypothetical protein	hypo
CPR_1085		130	hypothetical protein	hypo
CPR_1088		350	Mobile element protein	IS
		73	hypothetical protein	hypo
CPR_1221		48	N-acetylhexosamine 1-kinase (EC 2.7.1.162)
CPR_1248		205	Protein O-GlcNAcase (EC 3.2.1.169)	broken reading frame
CPR_1249		59	Protein O-GlcNAcase (EC 3.2.1.169)	broken reading frame
		37	hypothetical protein	hypo
CPR_1294		39	hypothetical protein	hypo
CPR_1388		85	AP endonuclease, family 2	truncated
CPR_1471		64	putative membrane protein
CPR_1473		253	Mobile element protein	IS
CPR_1479		166	Mobile element protein	IS
		71	Dehydrosqualene desaturase (EC 1.3.8.2)
CPR_1537		340	Mobile element protein	IS
CPR_1565		384	Mobile element protein	IS
CPR_1596		192	putative membrane protein
CPR_1842		248	hypothetical protein	hypo
CPR_1980		365	hypothetical protein	hypo
CPR_1981		337	hypothetical protein	hypo
CPR_1982		123	hypothetical protein	hypo
CPR_2291		69	Transcriptional regulator, GntR family	truncated regulator
CPR_0485		521	Transposase, IS4 family	IS
		150	hypothetical protein	hypo
CPR_B0001	bcn	879	hypothetical protein	hypo
CPR_B0002	uviB	64	hypothetical protein	hypo
CPR_B0003		185	hypothetical protein	hypo
CPR_B0004		342	hypothetical protein	hypo
CPR_B0005		118	hypothetical protein	hypo
CPR_B0007		146	hypothetical protein	hypo
CPR_A0008		183	Uncharacterized protein COG3236
CPR_A0007		95	hypothetical protein	hypo
CPR_A0001		146	hypothetical protein	hypo
		308	hypothetical protein	hypo

## Sheet: Table S5
Table S5: Genes unique and conserved for c-cpe strain subgroups (Bi-directional best hit orthologues)
Table S5A: C-cpe group 1 unique sequences. SM101 sequences with BBH in c-cpe 1 genomes, but not c-cpe 2 genomes or p-cpe genomes
locus_tag	gene_name	aa_length	function	comments
		165	Hyaluronoglucosaminidase (EC 3.2.1.35)	broken reading frame
CPR_0197		79	Mobile element protein
CPR_0220		322	Mobile element protein
CPR_0314		350	Mobile element protein
CPR_0626		384	Mobile element protein
CPR_0633		368	hypothetical protein
CPR_0635		186	Mobile element protein
CPR_0648		350	Mobile element protein
CPR_0653		43	hypothetical protein
CPR_0654		57	hypothetical protein
CPR_0655		123	hypothetical protein
CPR_0656		340	hypothetical protein
CPR_0657		163	hypothetical protein
CPR_0658		685	Bacteriocin/lantibiotic efflux ABC transporter, permease/ATP-binding protein
CPR_0687		159	Fibronectin type III domain protein
CPR_0989		384	Mobile element protein
CPR_0928		65	Transcriptional regulator, AraC family	truncated AraC
CPR_0946		41	Acetyltransferase, GNAT family
CPR_0948		738	Pullulanase (EC 3.2.1.41)	broken reading frame
CPR_0949		64	Pullulanase (EC 3.2.1.41)	broken reading frame
		46	Glycosyltransferase
CPR_1078		350	Mobile element protein
CPR_1248		205	Protein O-GlcNAcase (EC 3.2.1.169)	broken reading frame
CPR_1249		59	Protein O-GlcNAcase (EC 3.2.1.169)	broken reading frame
		37	hypothetical protein
CPR_1388		85	AP endonuclease, family 2	truncated version of Clostridium conserved protein
CPR_1471		64	putative membrane protein
CPR_1596		192	putative membrane protein
CPR_1842		248	hypothetical protein
CPR_1982		123	hypothetical protein
Table S5B: C-cpe group 2 unique sequences. Strain 318/86 sequences with BBH in c-cpe 2 genomes, but not c-cpe 1 genomes or p-cpe genomes*
locus_tag	gene_name	aa_length	function	comments
fig|1502.1471.peg.399		156	Transcriptional regulator, AraC family
* present in c-cpe group 1 strain 955/85
Table S5C: C-cpe group 1 vs. C-cpe group 2 differences. SM101 sequences with BBH in c-cpe 1 genomes, but not c-cpe 2 genomes
locus_tag	gene_name	aa_length	function	comments
CPR_0157	arcA	413	Arginine deiminase (EC 3.5.3.6)
CPR_0158	argF	331	Ornithine carbamoyltransferase (EC 2.1.3.3)
CPR_0159	arcD	478	Arginine/ornithine antiporter ArcD
CPR_0160	arcC	314	Carbamate kinase (EC 2.7.2.2)
CPR_0161	argR	151	Arginine pathway regulatory protein ArgR, repressor of arg regulon
		165	Hyaluronoglucosaminidase (EC 3.2.1.35)
CPR_0198		90	Mobile element protein
CPR_0220		322	Mobile element protein
CPR_0261		449	[FeFe] hydrogenase (EC 1.12.7.2)
CPR_0323		95	putative membrane protein
CPR_0451		137	hypothetical protein
CPR_0633		368	hypothetical protein
CPR_0648		350	Mobile element protein
CPR_0650		156	hypothetical protein
CPR_0651		176	hypothetical protein
CPR_0652		75	hypothetical protein
CPR_0653		43	hypothetical protein
CPR_0654		57	hypothetical protein
CPR_0655		123	hypothetical protein
CPR_0656		340	hypothetical protein
CPR_0657		163	hypothetical protein
CPR_0658		685	Bacteriocin/lantibiotic efflux ABC transporter, permease/ATP-binding protein
CPR_0662		120	hypothetical protein
CPR_0687		159	Fibronectin type III domain protein
CPR_0794		314	ABC transporter, substrate-binding protein (cluster 8, B12/iron complex)
CPR_0795	fhuB	337	Ferrichrome transport system permease protein FhuB
CPR_0796	fhuG	337	Ferrichrome transport system permease protein FhuG
CPR_0797	fhuC	260	Ferrichrome transport ATP-binding protein FhuC
CPR_0798		145	Acetyltransferase, GNAT family
CPR_0799		71	hypothetical protein
CPR_0800		82	hypothetical protein
CPR_0314		350	Mobile element protein
CPR_0825		94	arsenical resistance operon repressor
CPR_0827	arsC	132	Arsenate reductase (EC 1.20.4.4) thioredoxin-coupled, LMWP family
CPR_0837		152	ABC transporter, permease protein
CPR_0989		384	Mobile element protein
CPR_0626		384	Mobile element protein
CPR_0900		168	hypothetical protein
CPR_0928		65	Transcriptional regulator, AraC family
CPR_0635		186	Mobile element protein
CPR_0944		158	hypothetical protein
CPR_0945		61	Acetyltransferase, GNAT family
CPR_0946		41	Acetyltransferase, GNAT family
CPR_0948		738	Pullulanase (EC 3.2.1.41)
CPR_0949		64	Pullulanase (EC 3.2.1.41)
CPR_0951		59	hypothetical protein
CPR_0952		199	hypothetical protein
		46	Glycosyltransferase
CPR_1078		350	Mobile element protein
CPR_1082		738	Bacteriocin/lantibiotic efflux ABC transporter, permease/ATP-binding protein
CPR_1083		500	hypothetical protein
CPR_1158		169	putative lipoprotein
CPR_1159		72	hypothetical protein
CPR_1160		321	hypothetical protein
CPR_1161	citG	286	Triphosphoribosyl-dephospho-CoA synthase (EC 2.4.2.52)
CPR_1162	citC	345	[Citrate [pro-3S]-lyase] ligase (EC 6.2.1.22)
CPR_1163	citD	101	hypothetical protein
CPR_1164	citE	296	Citrate lyase beta chain (EC 4.1.3.6)
CPR_1165	citF	519	Citrate lyase alpha chain (EC 4.1.3.6)
CPR_1166	citX	170	hypothetical protein
CPR_1168	citN	446	Citrate-sodium symporter (TC 2.A.24.1.1)
CPR_1248		205	Protein O-GlcNAcase (EC 3.2.1.169)
CPR_1249		59	Protein O-GlcNAcase (EC 3.2.1.169)
		37	hypothetical protein
CPR_1274		456	Multi antimicrobial extrusion protein (Na(+)/drug antiporter), MATE family of MDR efflux pumps
CPR_1282		632	Uncharacterized membrane protein YvaC
CPR_1283		135	Transcriptional regulator, MarR family
CPR_1358		42	hypothetical protein
CPR_1388		85	AP endonuclease, family 2
CPR_1470		206	putative membrane protein
CPR_1471		64	putative membrane protein
CPR_1474		140	hypothetical protein
CPR_1475		174	DedA family protein
		176	Protein tyrosine phosphatase II superfamily protein
CPR_1596		192	putative membrane protein
CPR_1842		248	hypothetical protein
CPR_1982		123	hypothetical protein

## Sheet: Table S6 Phenotyping results
Table S6: Phenotyping results, heat-resistance assay results including D values for spores and vegetative cells and minimum and maximum growth temperatures.
Strain	Cpe type	Lineage	Group	Spore D-value 89°C	Spore value 99°C	Vegetative cell D-value 60°C	Gradiplate min growth °C	Gradiplate max growth °C
C645	IS 1470	IV	c-cpe group 1	129.87	30.1	1.31268	13.1179	51.2
C746	IS 1470	IV	c-cpe group 1	222.222	30.1	1.23183	N/A	51.2
C793	IS 1470	IV	c-cpe group 1	185.185	33.33	0.961908	14.2253	51.7
1293/86	IS 1470	IV	c-cpe group 1	416.667	46.9484	1.18343	15.9112	51.9
20/85	IS 1470	IV	c-cpe group 1	175.4	37.8788	1.15513	13.881	51.2
955/85	IS 1470	IV	c-cpe group 1	N/A	N/A	1.82	17.7153	50.1
310/85	IS 1470	IV	c-cpe group 2	204.082	31.9489	0.988338	16.5418	51.6
318/86	IS 1470	IV	c-cpe group 2	3.16356	1.07527	1.75569	14.5197	49.9
346/91	IS 1470	IV	c-cpe group 2	9.412	1.91241	1.1374	14.43	50.9
497/86	IS 1470	IV	c-cpe group 2	4.04204	5.21376	1.47557	16.3612	52
AAD1900a	IS1470-like	V	p-cpe	3.07314	1.03093	1.48434	N/A	51.2
CPI 18-1b	IS1470-like	V	p-cpe	0.56	2.22173	0.815461	13.4906	50
CPI 39-1a	IS1470-like	V	p-cpe	1.54583	1.12095	1.01276	13.5989	50.2
CPI 57K-1	IS1470-like	V	p-cpe	N/A	N/A	1.12183	14.9697	50
CPLi 6-1	IS1470-like	V	p-cpe	1.53188	1.42959	0.986193	15.7607	49.9
CPM 77b	IS1470-like	V	p-cpe	0.585823	0.980392	0.81	14.8979	50.6
C216	IS1470-like	V	p-cpe	0.916254	0.386847	0.653595	13.2761	51.8
C269	IS1470-like	V	p-cpe	N/A	N/A	1.22026	14.1322	50.7
149/92	IS1470-like*	V	p-cpe	6.42261	0.673083	1.33191	14.3649	50.3
AAD 1527a	IS1151	V	p-cpe	5.10465	1.77148	N/A	13.6856	51.5
AAD1903	IS1151	III	p-cpe	1.02881	0.683387	3.78931	N/A	49.8
CPI 103K-3	IS1151	V	p-cpe	N/A	1.10754	1.41703	13.4431	50.5
CPI 53k-r1	IS1151	V	p-cpe	0.5	1	0.832848	16.8724	49.6
CPI 63K-r5	IS1151	V	p-cpe	1.28074	0.319489	1.06045	13.8878	50.1
CPI 75-1	IS1151	V	p-cpe	8.0466	3.95413	N/A	14.4649	50.6
CPLi3-1	IS1151	V	p-cpe	0.383142	0.377358	0.83682	13.6711	49.7
721/84	IS1151	V	p-cpe	3.09502	0.913242	N/A	13.304	49.8
CPI 18-6	neg	V	neg	0.84246	0.323677	N/A	14.0206	50.3
CPN 17a	neg	V	neg	2.0816	0.613949	N/A	14.1322	51.6
CPS 2a	neg	IV	neg	1.65371	0.570581	N/A	15.1	N/A
*cpe-carrying plasmid lost from sequenced genome
N/A = information not available

## Sheet: Table S7
Table S7: Genes divergent between in heat-resistant and heat-sensitive c-cpe strains
Conservation status*	Locus in reference strain SM 101 (heat-resistant)	#CDS in strain 346/91 (heat-sensitive)	Annotation (CD-search)	BBH available in the other group	BBH homolog query similarity (score 0 to 1)	Length in aa (strain SM 101, heat-resistant)	Length in aa (strain 346/91, heat-sensitive)	Scoary naive p-value
S	N/A	588	Hypothetical protein (Glycosyl transferase)	No	N/A	N/A	365	N/A
D	CPR_0463	590	Lipopolysaccharide cholinephosphotransferase LicD1 (EC 2.7.8.-) (choline uptake)	Yes	0.347	486	274	N/A
D	CPR_0592	592	Choline-binding protein, LytD	Yes	0.877	573	767	N/A
D	CPR_0591	593	Choline-binding protein (glucan binding)	Yes	0.701	552	541	N/A
D	CPR_0593	594	Choline-binding protein A (Peptidoglycan transpeptidase)	Yes	0.751	622	855	N/A
D	CPR_0597	599	Surface protein PspA precursor (glucan binding domain)	Yes	0.629	434	452	N/A
R	CPR_0713	N/A	COG2102: Predicted ATPases of PP-loop superfamily (alpha hydrolase)	No	N/A	232	N/A	0.000999001
R	CPR_0714	N/A	Transcriptional regulator, LysR/CmpR family	No	N/A	265	N/A	0.000999001
R	CPR_0715	N/A	Pyridine nucleotide-disulphide oxidoreductase family protein (CoA-disulfide reductase, CoADR)	No	N/A	566	N/A	0.000999001
R	CPR_0716	N/A	UPF0394 inner membrane protein YeeE family protein (transport protein for Sulphur containing molecules)	No	N/A	428	N/A	0.000999
R	CPR_0717	N/A	Uncharacterized amino acid permease, GabP family (amino acid permease)	No	N/A	443	N/A	0.000999001
R	CPR_0830	N/A	Two-component transcriptional response regulator, LuxR family, GraR	No	N/A	138	N/A	0.000999001
R	CPR_0831	N/A	Two-component system sensor histidine kinase, GraS	No	N/A	336	N/A	0.000999001
S	CPR_2263	2337	Von Willebrand factor type A/PA14 domain protein	Yes	0.29	1102	873	0.000999001
D	CPR_2264	2338	Prepilin-type N-terminal cleavage/methylation domain protein (PilW, PulG, pilus assembly)	Yes	0.581	196	185	0.000999001
D	CPR_2265	2339	Hypothetical protein (PulG, Type II secretion system membrane protein)	Yes	0.446	753	702	0.000999001
D	CPR_2266	2340	Hypothetical protein (PulG, Type II secretion system, N-terminus)	Yes	0.368	382	333	0.000999001
S	CPR_2291	2366	Transcriptional regulator, GntR family	No	N/A	69	206	N/A
S	N/A	1002	SapB, Mg (2+) transport ATPase, P-type (EC 3.6.3.2) (Mg uptake)	No	N/A	N/A	856	0.000999001
D	N/A	703	Hypothetical protein (no hits)	Yes	0.453	N/A	53	N/A
*Conservation status: R = heat resistance associated, conserved in heat resistant strains, but absent in heat sensitive c-cpe strains, D = Diverged sequence between heat resistant and heat sensitive strains, but conserved within group S = Heat sensitivity associated, conserved in heat sensitive c-cpe strains, but absent in heat resistant strains, N/A = Not available

## Sheet: Table S8
Table S8: Sporulation related genes *divergent between c-cpe Clostridium perfringens strains and their identity against reference gene C. perfringens SM101
* Xiao et al. 2015 (﻿Genome-wide transcriptional profiling of Clostridium perfringens SM101 during sporulation extends the core of putative sporulation genes and genes determining spore properties and germination characteristics, PloS One)
SM101 locus	Gene name	Average identity-% (C-cpe group 2)	Average identity-% (C-cpe group 1)	Length (aa)
CPR_0437	Efflux ABC transporter, ATP-binding protein	0.567	0.688	287
CPR_0528	Cell division protein FtsI [Peptidoglycan synthetase] (EC 2.4.1.129) @ Sporulation peptidoglycan synthetase SpoVD	0.996	0.986	692
CPR_1878	Chitooligosaccharide deacetylase (EC 3.5.1.-)	0.981	0.991	216
CPR_2102	Stage IV sporulation protein FA (SpoIVFA)	0.998	0.996	213
CPR_2486	FIG007421: forespore shell protein	0.944	0.962	95
CPR_2525	hypothetical protein	0.968	0.994	540
CPR_2566	spore cortex-lytic enzyme SleC	0.927	1	438

## Sheet: Table S9 Genome lineages
Table S9: Presentation of genetic lineages within analyzed genomes, GC% and genome size per lineage
Lineage	Strains	GC%	Genome size	CDS
I	8	28.3157	3.09901e+06	3405.12
II	2	27.75	3590266	3467
III	34	28.02	3.61149e+06	3361
IV	63	28.1629	3.03914e+06	2813.57
IV: c-cpe group 1	18	28.18	3.00964e+06	2767
IV: c-cpe group 2	6	28.22	2.98246e+06	2692
IV: group 3	27	28.23	3.15999e+06	2929.3
V	183	28.1689	3.4057e+06	3165
V: subgroup closest to lineage IV	15	28.23	3292942	2965

## Sheet: Table S10 Truncated alleles
Table S10: Number of truncated alleles (ASM) per genome compared to cgMLST scheme
Strain	ASM count
Clostridium perfringens CPli6-1	0
Clostridium perfringens CPI18-1b	0
Clostridium perfringens CPI103k-3	1
Clostridium perfringens CPI18-6	0
Clostridium perfringens str. 13	2
Clostridium perfringens ATCC 13124	0
Clostridium perfringens CP4	1
Clostridium perfringens JJC	0
Clostridium perfringens strain 83921_3_4	1
Clostridium perfringens strain 79385-2	1
Clostridium perfringens strain 79385-3	1
Clostridium perfringens strain 79385-4	1
Clostridium perfringens strain 79385-5	1
Clostridium perfringens strain 79385-7	2
Clostridium perfringens strain 79385-6	1
Clostridium perfringens strain 83921_1_2	1
Clostridium perfringens strain 83921_3_3	1
Clostridium perfringens strain 79385-1	1
Clostridium perfringens strain 13/0847-D	2
Clostridium perfringens strain 13/0815-D	0
Clostridium perfringens strain 13/0816-B	0
Clostridium perfringens strain 13/0815-C	0
Clostridium perfringens strain NM49_B9-7	0
Clostridium perfringens strain BSD2780061688st3_G3	1
Clostridium perfringens strain 1001175st1_F9	0
Clostridium perfringens strain NCTC8359	1
Clostridium perfringens strain NCTC8449	6
Clostridium perfringens strain NCTC8081	2
Clostridium perfringens strain Type D	1
Clostridium perfringens strain LLY_Tpel17	0
Clostridium perfringens strain NCTC8503	1
Clostridium perfringens strain NCTC8797	1
Clostridium perfringens strain NCTC8678	0
Clostridium perfringens strain 4928STDY7387898	0
Clostridium perfringens strain 4928STDY7387889	0
Clostridium perfringens strain 4928STDY7387917	1
Clostridium perfringens strain 4928STDY7387926	0
Clostridium perfringens strain 4928STDY7387940	1
Clostridium perfringens strain MGYG-HGUT-02372	0
Clostridium perfringens strain TAMU	1
Clostridium perfringens strain Q135.2	0
Clostridium perfringens strain Q061.2	1
Clostridium perfringens strain Q041.2	1
Clostridium perfringens strain 68	0
Clostridium perfringens strain CP-45	0
Clostridium perfringens strain CP-39	0
Clostridium perfringens strain CP-41	1
Clostridium perfringens strain CP-42	1
Clostridium perfringens strain CP-44	0
Clostridium perfringens strain CP-36	0
Clostridium perfringens strain CP-35	1
Clostridium perfringens strain CP-33	1
Clostridium perfringens strain CP-23	0
Clostridium perfringens strain CP-22	0
Clostridium perfringens strain CP-19	0
Clostridium perfringens strain CP-20	1
Clostridium perfringens strain CP-17	0
Clostridium perfringens strain CP-15	0
Clostridium perfringens strain CP-16	1
Clostridium perfringens strain CP-18	1
Clostridium perfringens strain CP-14	0
Clostridium perfringens strain CP-01	1
Clostridium perfringens strain CP-02	0
Clostridium perfringens strain CP-10	2
Clostridium perfringens strain CP-08	0
Clostridium perfringens strain CP-09	0
Clostridium perfringens strain CP-06	1
Clostridium perfringens strain CP-04	3
Clostridium perfringens strain CP-11	0
Clostridium perfringens strain CP-03	0
Clostridium perfringens strain CP-07	1
Clostridium perfringens strain CP-12	1
Clostridium perfringens strain CP-05	3
Clostridium perfringens AAD 1900a	1
Clostridium perfringens CPM 77b	4
Clostridium perfringens 310/85	0
Clostridium perfringens CP645	2
Clostridium perfringens CP746	1
Clostridium perfringens CPI63k-r5	1
Clostridium perfringens CPN 17-a	1
Clostridium perfringens CPS2a	2
Clostridium perfringens CPI57k-1	2
Clostridium perfringens CPI75-1	1
Clostridium perfringens C793	2
Clostridium perfringens 149/92	1
Clostridium perfringens C216	3
Clostridium perfringens 346/91	1
Clostridium perfringens CPLi3-1	0
Clostridium perfringens CPI39-1a	2
Clostridium perfringens 20/85	3
Clostridium perfringens strain CP-43	1
Clostridium perfringens strain CP-40	0
Clostridium perfringens strain CP-37	0
Clostridium perfringens strain CP-38	0
Clostridium perfringens strain CP-34	2
Clostridium perfringens strain CP-28	0
Clostridium perfringens strain CP-32	0
Clostridium perfringens strain CP-31	0
Clostridium perfringens strain CP-30	0
Clostridium perfringens strain CP-29	1
Clostridium perfringens strain CP-25	1
Clostridium perfringens strain CP-24	0
Clostridium perfringens strain CP-27	1
Clostridium perfringens strain CP-26	0
Clostridium perfringens strain CP-13	1
Clostridium perfringens strain CP-21	1
Clostridium perfringens 1293/86	1
Clostridium perfringens AAD1527a	1
Clostridium perfringens 721/84	0
Clostridium perfringens AAD1903	0
Clostridium perfringens 955/85	2
Clostridium perfringens 497/86	1
Clostridium perfringens C269	0
Clostridium perfringens 318/86	2
Clostridium perfringens CPI53k	2
Clostridium perfringens strain WCA-h-251-APC-2	1
Clostridium perfringens strain 2C45	0
Clostridium perfringens strain 1207_CPER	0
Clostridium perfringens strain FORC_003	0
Clostridium perfringens strain MJR7757A	3
Clostridium perfringens strain JP55	0
Clostridium perfringens strain D46t1_190503_H2	2
Clostridium perfringens strain 1001175B_160314_F9	0
Clostridium perfringens strain D52t1_170925_G9	0
Clostridium perfringens strain 1001311H_170123_C12	1
Clostridium perfringens strain BSD2780120875b_170604_NULL	2
Clostridium perfringens strain BSD2780061688_150302_G7	0
Clostridium perfringens strain 1001283B150225_161107_A12	0
Clostridium perfringens strain JP838	1
Clostridium perfringens strain BSD2780061688b_171218_G3	1
Clostridium perfringens strain 1001285H_161024_C9	0
Clostridium perfringens strain 1001287H_170206_B2	0
Clostridium perfringens strain D31t1_170403_G7	0
Clostridium perfringens strain P6	0
Clostridium perfringens strain P4	1
Clostridium perfringens strain P7	0
Clostridium perfringens strain P8	1
Clostridium perfringens strain P3	1
Clostridium perfringens strain C30	0
Clostridium perfringens strain C17	0
Clostridium perfringens strain C28	1
Clostridium perfringens strain C10	1
Clostridium perfringens strain C12	0
Clostridium perfringens strain 3C41	0
Clostridium perfringens strain 3C19	0
Clostridium perfringens strain 3C31	0
Clostridium perfringens strain 2C45	0
Clostridium perfringens strain 2C8	2
Clostridium perfringens strain 2C22	0
Clostridium perfringens strain 2C23	0
Clostridium perfringens strain 1P32	2
Clostridium perfringens strain 2C21	0
Clostridium perfringens strain 1P7	1
Clostridium perfringens strain 1P6	2
Clostridium perfringens strain 1P27	1
Clostridium perfringens strain 1P26	0
Clostridium perfringens strain 1805-F3	0
Clostridium perfringens strain 1805-92	0
Clostridium perfringens strain 1805-90	0
Clostridium perfringens strain 1805-88	0
Clostridium perfringens strain 1805-89	1
Clostridium perfringens strain 1805-51	1
Clostridium perfringens strain 1805-4	2
Clostridium perfringens strain 1805-50	2
Clostridium perfringens strain 1805-168	1
Clostridium perfringens strain 1805-174	3
Clostridium perfringens strain 1805-158	1
Clostridium perfringens strain 1805-15	0
Clostridium perfringens strain 1805-160	1
Clostridium perfringens strain 1805-113	2
Clostridium perfringens strain 1805-138	1
Clostridium perfringens strain 1805-103	1
Clostridium perfringens strain 1805-122	1
Clostridium perfringens strain 1805-11	1
Clostridium perfringens strain 1803-38	0
Clostridium perfringens strain 1803-2	0
Clostridium perfringens strain 1803-15	0
Clostridium perfringens strain 33	0
Clostridium perfringens strain 15	0
Clostridium perfringens strain 10	1
Clostridium perfringens strain 7	1
Clostridium perfringens strain ERR1190761-bin.12	0
Clostridium perfringens strain FORC_025	0
Clostridium perfringens strain 0522A_28_397	1
Clostridium perfringens strain JFP718	0
Clostridium perfringens strain JFP774	0
Clostridium perfringens strain JFP728	0
Clostridium perfringens strain JFP727	0
Clostridium perfringens strain JFP795	0
Clostridium perfringens strain JFP801	2
Clostridium perfringens strain JFP796	1
Clostridium perfringens strain JFP804	2
Clostridium perfringens strain JFP771	1
Clostridium perfringens strain JFP810	0
Clostridium perfringens strain JFP826	0
Clostridium perfringens strain JFP828	0
Clostridium perfringens strain JFP829	2
Clostridium perfringens strain JFP833	1
Clostridium perfringens strain JFP834	0
Clostridium perfringens strain JFP836	1
Clostridium perfringens strain JFP914	0
Clostridium perfringens strain JFP916	0
Clostridium perfringens strain JFP921	0
Clostridium perfringens strain JFP922	0
Clostridium perfringens strain JFP923	0
Clostridium perfringens strain JFP941	0
Clostridium perfringens strain JFP961	0
Clostridium perfringens strain JFP978	0
Clostridium perfringens strain JFP980	0
Clostridium perfringens strain JFP981	0
Clostridium perfringens strain JFP982	1
Clostridium perfringens strain JFP983	0
Clostridium perfringens strain JFP992	0
Clostridium perfringens strain JFP986	1
Clostridium perfringens strain Del1	0
Clostridium perfringens strain CP15	2
Clostridium perfringens strain An185	3
Clostridium perfringens strain An68	3
Clostridium perfringens strain EHE-NE18	2
Clostridium perfringens strain LLY_N11	1
Clostridium perfringens strain CBA7123	0
Clostridium perfringens strain BzA	1
Clostridium perfringens strain UDE 95-1372	2
Clostridium perfringens strain T3381	87
Clostridium perfringens strain WER-NE36	5
Clostridium perfringens strain TAM-NE46	2
Clostridium perfringens strain TAM-NE42	9
Clostridium perfringens strain TAM-NE43	0
Clostridium perfringens strain TAM-NE40	12
Clostridium perfringens strain SOM-NE35	1
Clostridium perfringens strain TAM-NE38	5
Clostridium perfringens strain 67	1
Clostridium perfringens strain 48	0
Clostridium perfringens strain 37	2
Clostridium perfringens strain SAF-1	10
Clostridium perfringens strain Pennington	0
Clostridium perfringens strain PBD1	182
Clostridium perfringens strain NAG-NE31	3
Clostridium perfringens strain NAG-NE1	8
Clostridium perfringens strain ITX1105-12MP	2
Clostridium perfringens strain GNP-1	0
Clostridium perfringens strain FC2	2
Clostridium perfringens strain EUR-NE15	1
Clostridium perfringens strain BER-NE33	192
Clostridium perfringens strain 98.78718-2	0
Clostridium perfringens strain 96-7415	3
Clostridium perfringens strain Warren	1
Clostridium perfringens strain W1319	211
Clostridium perfringens strain SOM-NE34	2
Clostridium perfringens strain 11	0
Clostridium perfringens strain PC5	203
Clostridium perfringens strain PBS5	191
Clostridium perfringens strain NobL1	10
Clostridium perfringens strain K473	123
Clostridium perfringens strain EHE-NE7	1
Clostridium perfringens strain EHE-NE18	0
Clostridium perfringens strain SYD-NE41	72
Clostridium perfringens strain NCTC13170	1
Clostridium perfringens strain NCTC2837	1
Clostridium perfringens strain JXJA17 strain Intestine	2
Clostridium perfringens strain AF30-3	0
Clostridium perfringens strain NCTC9851	1
Clostridium perfringens strain NCTC3182	2
Clostridium perfringens strain NCTC10578	0
Clostridium perfringens strain NCTC10614	0
Clostridium perfringens strain NCTC8798	0
Clostridium perfringens strain NCTC10719	8
Clostridium perfringens strain NCTC11144	0
Clostridium perfringens strain NCTC8679	2
Clostridium perfringens strain NCTC10613	1
Clostridium perfringens strain NCTC10240	2
Clostridium perfringens strain 2016TE7641_69	2
Clostridium perfringens strain SC4-C14	0
Clostridium perfringens strain SC4-C17	0
Clostridium perfringens strain SC4-C13	0
Clostridium perfringens strain tumat	0
Clostridium perfringens strain a508.17	2
Clostridium perfringens strain a515.17	0
Clostridium perfringens SM101	2
Clostridium perfringens A strain JS2202	1
Clostridium perfringens A strain JS5388	4
Clostridium perfringens C str. JGS1495	5
Clostridium perfringens B str. ATCC 3626	2
Clostridium perfringens E str. JGS1987	5
Clostridium perfringens CPE str. F4969	0
Clostridium perfringens NCTC 8239 strain str. NCTC8239	0
Clostridium perfringens NCTC 8239 strain NCTC8239	6
Clostridium perfringens D str. JGS1721	8
Clostridium perfringens WAL-14572	9
Clostridium perfringens F262	1

[truncated: 1 more sheets: Comparison]
